# Supplementary material for: A Cell Cycle-Related 13-mRNA Signature to Predict Prognosis in Hepatocellular Carcinoma
Source: Front Oncol. 2022 Mar 28;12:760190. doi: 10.3389/fonc.2022.760190 (PMC8995863; doi:10.3389/fonc.2022.760190)
Supplement: Supplementary file 1 [file DataSheet_1.zip]

Archive with 8 entries (8 files):
- Supplementary File S1. Clinicopathological parameters in three-independent cohorts.xlsx
- Supplementary File S2. Summary of baseline clinical pathological parameters of HCC patients in the three cohorts.xlsx
- Supplementary File S3. Information of 23 HCC patients from the First Affiliated Hospital of Chongqing Medical University.xls
- Supplementary File S4. HCC cell lines-STR profiling report.pdf
- Supplementary File S5. Sequence of primers used in this study.xls
- Supplementary File S6. 35 OS-related genes by Univariate Cox analysis in TCGA cohort.xlsx
- Supplementary File S7. Univariate and multivariate cox regression analyses of OS in HCC patients.xlsx
- Supplementary File S8. 13-gene expression between 50 HCC samples and paired normal samples in TCGA cohort.xlsx
