# Supplementary material for: A Cell Cycle-Related 13-mRNA Signature to Predict Prognosis in Hepatocellular Carcinoma
Source: Front Oncol. 2022 Mar 28;12:760190. doi: 10.3389/fonc.2022.760190 (PMC8995863; doi:10.3389/fonc.2022.760190)
Supplement: Supplementary file 1 [file DataSheet_1.zip › Supplementary File S1. Clinicopathological parameters in three-independent cohorts.xlsx]

## Sheet: TCGA
Supplementary File S1. Clinical proﬁles of TCGA
id	futime	fustat	age	gender	grade	stage	Tstage	fetoprotein_value	child pugh_grade
TCGA-DD-A73E	44	0	66	1	G1	Stage I	T1	1	A
TCGA-DD-AAEB	478	0	60	1	G2	Stage I	T1	1	A
TCGA-DD-AAE7	644	0	72	1	G2	Stage I	T1	1	A
TCGA-DD-AAEG	719	0	59	0	G3	Stage I	T1	1	A
TCGA-WX-AA46	756	0	61	1	G1	Stage II	T2	1	A
TCGA-DD-AACI	1618	0	69	1	G3	Stage II	T2	1	A
TCGA-DD-AAVX	1718	0	38	1	G2	Stage II	T2	1	A
TCGA-DD-AACS	1804	0	39	1	G3	Stage I	T1	1	A
TCGA-DD-AAC8	16	1	72	1	G3	Stage I	T1	1	A
TCGA-DD-AA3A	410	1	81	0	G4	Stage I	T1	1	A
TCGA-WX-AA47	556	1	33	0	G2	stage iiia	T3a	1	A
TCGA-ES-A2HS	688	1	80	1	G2	Stage I	T1	1	A
TCGA-DD-A3A0	785	1	70	1	G2	Stage I	T1	1	A
TCGA-G3-A3CI	180	0	71	1	G2	Stage I	T1	2	A
TCGA-ZP-A9D4	395	0	64	0	G1	not reported	T1	2	A
TCGA-DD-AAE3	566	0	50	1	G2	Stage I	T1	2	A
TCGA-DD-AAEA	575	0	65	1	G3	Stage I	T1	2	A
TCGA-DD-A1EC	602	0	20	0	G3	Stage I	T1	2	A
TCGA-DD-AACM	1769	0	48	1	G3	Stage II	T2	2	A
TCGA-DD-AACE	2184	0	62	1	G3	Stage I	T1	2	A
TCGA-DD-AAVU	2202	0	46	1	G2	Stage II	T2	2	A
TCGA-DD-AAVP	2752	0	48	1	G1	Stage I	T1	2	A
TCGA-DD-AACD	381	1	48	1	G4	Stage I	T1	2	A
TCGA-DD-AACX	170	0	66	1	G3	Stage II	T2	3	A
TCGA-UB-AA0V	314	0	69	0	G1	Stage I		3	A
TCGA-G3-AAV7	361	0	38	1	G2	Stage II	T2	3	A
TCGA-G3-AAUZ	480	0	48	1	G2	Stage I	T1	3	A
TCGA-G3-A3CK	585	0	61	1	G2	Stage I	T1	3	A
TCGA-G3-A3CJ	594	0	52	1	G2	Stage II	T2	3	A
TCGA-DD-AAE8	664	0	45	1	G3	Stage I	T1	3	A
TCGA-DD-A73C	701	0	65	0	G1	stage iiia	T3a	3	A
TCGA-DD-AAEE	810	0	55	1	G4	Stage I	T1	3	A
TCGA-DD-AAW2	1855	0	69	1	G2	Stage I	T1	3	A
TCGA-DD-AAW0	2015	0	54	1	G2	Stage I	T1	3	A
TCGA-DD-AADR	2028	0	58	1	G3	Stage I	T1	3	A
TCGA-DD-A4NO	2245	0	65	1	G1	Stage I	T1	3	A
TCGA-DD-A1ED	2301	0	68	1	G1	Stage I	T1	3	A
TCGA-DD-A4NV	2398	0	61	1	G1	stage iiia	T3	3	A
TCGA-DD-A1EA	2415	0	68	1	G2	Stage II	T2	3	A
TCGA-DD-A4NG	802	1	77	1	G2	stage iiia	T3a	3	A
TCGA-DD-A4NK	1210	1	80	0	G2	stage iiia	T3	3	A
TCGA-DD-AAD0	137	0	73	0	G2	Stage I	T1	4	A
TCGA-MI-A75C	291	0	64	1	G3	Stage I	T1	4	A
TCGA-G3-A7M7	361	0	65	1	G1	Stage I	T1	4	A
TCGA-G3-AAV2	372	0	50	1	G1	Stage I	T1	4	A
TCGA-G3-AAV0	476	0	58	1	G2	Stage I	T1	4	A
TCGA-G3-A6UC	671	0	65	1	G2	stage iiib	T3b	4	A
TCGA-DD-A73D	693	0	68	0	G1	Stage II	T2	4	A
TCGA-DD-A73A	728	0	71	1	G2	Stage I	T1	4	A
TCGA-DD-AAD8	1219	0	73	0	G2	Stage I	T1	4	A
TCGA-DD-AACT	1562	0	69	0	G2	Stage I	T1	4	A
TCGA-DD-AAW1	1989	0	55	1	G2	stage iiia	T3	4	A
TCGA-DD-A3A8	11	1	75	1	G2	Stage II	T2	4	A
TCGA-G3-AAV4	27	1	83	0	G1	Stage I	T1	4	A
TCGA-ES-A2HT	438	1	54	1	G2	Stage I	T1	4	A
TCGA-DD-AACK	9	0	70	1	G2	Stage I	T1	5	A
TCGA-RC-A6M4	22	0	74	0	G2	stage iiia	T3	5	A
TCGA-DD-AAC9	347	0	51	1	G2	Stage I	T1	5	A
TCGA-WQ-AB4B	395	0	62	1	G2	Stage II	T2	5	A
TCGA-G3-AAV3	412	0	58	0	G2	Stage II	T2	5	A
TCGA-G3-A7M8	430	0	31	1	G1	Stage I	T1	5	A
TCGA-MI-A75E	507	0	61	1	G2	stage iiic	T4	5	A
TCGA-DD-A4NJ	928	0	54	0	G2	Stage II	T2	5	A
TCGA-BD-A3ER	1115	0	62	1	G2	Stage II	T2	5	A
TCGA-DD-AACO	1876	0	40	1	G3	Stage I	T1	5	A
TCGA-4R-AA8I	262	1	66	1	G2	Stage II	T2	5	A
TCGA-DD-A1EL	415	1	23	1	G3	Stage II	T2	5	A
TCGA-G3-A7M5	447	0	76	1	G2	Stage I	T1	6	A
TCGA-DD-A4NI	816	0	67	1	G2	Stage II	T2	6	A
TCGA-G3-A25W	935	0	79	0	G2	stage iiib	T3b	6	A
TCGA-DD-A4NF	942	0	72	1	G2	Stage I	T1	6	A
TCGA-2Y-A9H7	1168	0	81	0	G2	Stage I	T1	6	A
TCGA-DD-A3A1	233	1	65	1	G2	stage iiia	T3b	6	A
TCGA-EP-A3RK	363	0	73	1	G2	stage iiia	T3a	7	A
TCGA-DD-AADQ	436	0	59	1	G3	Stage II	T2	7	A
TCGA-O8-A75V	538	0	54	1	G2	Stage I	T1	7	A
TCGA-DD-AAE4	608	0	49	0	G1	Stage I	T1	7	A
TCGA-DD-AADE	1202	0	50	1	G4	Stage I	T1	7	A
TCGA-G3-A25T	1553	0	45	0	G2	stage iiia	T3	7	A
TCGA-DD-AACA	2301	0	65	1	G3	Stage I	T1	7	A
TCGA-DD-AACA	2301	0	65	1	G3	Stage I	T1	7	A
TCGA-DD-AACA	2301	0	65	1	G3	Stage I	T1	7	A
TCGA-DD-AAVV	2455	0	56	1	G3	Stage II	T2	7	A
TCGA-DD-AACH	195	1	69	1	G3	Stage II	T2	7	A
TCGA-DD-AACQ	432	1	50	1	G3	Stage II	T2	7	A
TCGA-2Y-A9GZ	848	1	82	0	G2	Stage II	T2	7	A
TCGA-ZP-A9D1	21	0	56	0	G2	not reported	T1	8	A
TCGA-ZP-A9CZ	706	0	72	1	G1	not reported	T1	8	A
TCGA-DD-A11D	1560	1	57	0	G2	Stage I	T1	8	A
TCGA-DD-AADP	458	0	45	1	G3	Stage I	T1	9	A
TCGA-DD-AADY	555	0	55	0	G2	Stage I	T1	9	A
TCGA-DD-AACV	1531	0	53	1	G3	Stage I	T1	9	A
TCGA-G3-A5SI	768	1	44	1	G2	Stage II	T2	9	A
TCGA-RC-A7S9	640	0	47	0	G3	Stage I	T1	10	A
TCGA-G3-A25U	1636	0	63	0	G3	Stage I	T1	10	A
TCGA-DD-A39X	1694	1	78	0	G2	Stage I	T1	10	A
TCGA-DD-A115	2542	1	53	1	G2	stage iiia	T3	10	A
TCGA-DD-AADS	474	0	63	1	G2	Stage I	T1	11	A
TCGA-DD-AADV	574	0	50	1	G3	Stage I	T1	11	A
TCGA-DD-A11C	662	0	69	1	G3	Stage I	T1	11	A
TCGA-2Y-A9H4	1452	0	68	1	G2	Stage I	T1	11	A
TCGA-G3-A25X	1779	0	73	1	G3	Stage II	T2	11	A
TCGA-DD-AAVY	1970	0	56	1	G2	stage iiia	T3	11	A
TCGA-G3-A5SM	520	0	58	1	G3	Stage II	T2	12	A
TCGA-2Y-A9H9	697	0	70	1	G2	Stage I	T1	12	A
TCGA-EP-A3JL	303	0	76	1	G2	Stage I	T1	13	A
TCGA-DD-AADL	636	0	58	1	G4	Stage I	T1	14	A
TCGA-G3-A25V	860	0	68	1	G2	Stage I	T1	15	A
TCGA-DD-A11B	14	1	73	1	G2	Stage I	T1	15	A
TCGA-WJ-A86L	345	0	68	0	G2	Stage I	T1	16	A
TCGA-DD-AACF	365	1	68	1	G3	Stage I	T1	16	A
TCGA-DD-A1EG	1372	1	76	1	G3	Stage I	T1	16	A
TCGA-BD-A3EP	409	0	75	0	G2	Stage I	T1	17	A
TCGA-DD-A1EK	558	1	64	0	G2	stage ivb	T4	19	A
TCGA-DD-A114	1149	1	42	1	G3	Stage II	T2	21	A
TCGA-DD-AACU	1567	0	59	1	G3	Stage I	T1	22	A
TCGA-UB-A7MD	52	1	67	1	G3	Stage I	T1	23	A
TCGA-G3-A7M6	632	0	60	0	G3	Stage I	T1	24	A
TCGA-DD-AAEI	1531	0	72	1	G2	Stage I	T1	24	A
TCGA-DD-A116	1622	1	68	1	G3	stage iiia	T3	24	A
TCGA-DD-AACC	1685	1	61	1	G2	Stage I	T1	24	A
TCGA-RC-A7SK	472	0	59	1	G3	Stage I	T1	25	A
TCGA-DD-AAD2	658	0	66	1	G2	Stage I	T1	25	A
TCGA-DD-AACJ	2102	0	75	1	G2	Stage II	T2	25	A
TCGA-DD-AACZ	171	1	63	0	G4	Stage I	T1	25	A
TCGA-UB-AA0U	327	0	60	1	G2	Stage II	T2	26	A
TCGA-DD-AADI	1085	0	43	0	G3	Stage I	T1	27	A
TCGA-DD-A4NE	660	1	75	0	G3	stage iiia	T3a	28	A
TCGA-5R-AAAM	46	1	65	0	G2	Stage II	T2	32	A
TCGA-G3-A25Y	452	1	52	0	G3	Stage I	T1	35	A
TCGA-DD-AAVR	2513	0	44	1	G2	Stage I	T1	36	A
TCGA-DD-AADC	425	1	53	1	G3	Stage I	T1	36	A
TCGA-XR-A8TF	693	1	74	1	G1	Stage I	T1	39	A
TCGA-DD-AAE2	638	0	51	1	G3	Stage I	T1	41	A
TCGA-G3-A3CH	780	0	53	1	G2	stage iiia	T3a	41	A
TCGA-EP-A2KC	19	1	62	1	G3	Stage I	T1	43	A
TCGA-G3-A25Z	655	0	58	1	G2	Stage I	T1	44	A
TCGA-XR-A8TC	1339	0	43	0	G2	Stage I	T1	47	A
TCGA-WX-AA44	615	0	64	0	G3	Stage I	T1	48	A
TCGA-ZP-A9CV	1088	1	59	1	G1	not reported	T1	48	A
TCGA-DD-AADU	554	0	60	1	G3	Stage II	T2	52	A
TCGA-BD-A2L6	1363	0	69	1	G2	not reported	T2	53	A
TCGA-DD-A3A5	3125	1	66	0	G2	stage iii	T3	55	A
TCGA-G3-A3CG	673	0	80	1	G2	Stage I	T1	67	A
TCGA-DD-AAD5	1345	0	54	1	G3	Stage I	T1	73	A
TCGA-RC-A7SF	579	0	66	1	G2	Stage I	T1	87	A
TCGA-DD-AADM	12	1	58	1	G3	Stage II	T2	112	A
TCGA-DD-AAE6	141	0	59	0	G2	Stage I	T1	113	A
TCGA-2Y-A9HA	36	1	70	1	G2	Stage II	T2	114	A
TCGA-UB-A7MC	500	0	59	1	G3	stage iiia	T3a	126	A
TCGA-DD-A113	2425	0	55	0	G3	Stage II	T2	133	A
TCGA-DD-A4NQ	373	1	60	1	G3	Stage II	T2	141	A
TCGA-XR-A8TD	1030	0	49	0	G3	stage iiib	T3	188	A
TCGA-DD-AACP	415	0	64	1	G3	Stage I	T1	227	A
TCGA-DD-AADK	1049	0	68	0	G3	Stage II	T2	236	A
TCGA-DD-AADW	587	0	48	1	G3	Stage I	T1	250	A
TCGA-G3-A25S	416	1	64	1	G2	Stage I	T1	281	A
TCGA-DD-A73F	1085	0	77	0	G1	Stage I	T1	283	A
TCGA-K7-AAU7	359	0	61	1	G2	Stage II	T2a	290	A
TCGA-DD-AACY	1450	0	61	1	G3	Stage I	T1	290	A
TCGA-DD-AADB	1242	0	51	1	G4	Stage I	T1	419	A
TCGA-DD-AAD1	564	0	51	0	G4	Stage I	T1	451	A
TCGA-DD-AACN	1302	0	32	1	G3	Stage I	T1	699	A
TCGA-DD-AADJ	1066	0	70	0	G3	Stage I	T1	708	A
TCGA-DD-AADF	115	1	64	0	G4	Stage I	T1	725	A
TCGA-DD-AAVW	2317	0	35	1	G2	Stage I	T1	927	A
TCGA-DD-AAVZ	1900	0	38	1	G2	Stage I	T1	945	A
TCGA-DD-AACL	107	1	66	0	G3	Stage I	T1	1368	A
TCGA-DD-AAVQ	2728	0	38	1	G2	Stage I	T1	1456	A
TCGA-DD-AACW	1424	0	43	1	G3	Stage I	T1	1726	A
TCGA-QA-A7B7	94	0	48	1	G2	Stage II	T2	1751	A
TCGA-DD-A119	223	1	40	1	G3	stage iv	T3a	1836	A
TCGA-UB-A7MB	601	0	24	1	G3	Stage II	T2	1865	A
TCGA-DD-AACB	2324	0	74	0	G3	Stage I	T1	1902	A
TCGA-UB-A7MA	848	0	62	0	G2	Stage II	T2b	2008	A
TCGA-EP-A2KB	596	1	46	0	G2	Stage I	T1	2128	A
TCGA-DD-AADG	1145	0	70	1	G3	stage iiia	T3a	2256	A
TCGA-DD-AAED	763	0	51	1	G3	Stage I	T1	2405	A
TCGA-RC-A7SH	468	0	42	1	G3	Stage II	T2	2466	A
TCGA-UB-A7MF	214	1	56	1	G2	stage iiia	T3a	2505	A
TCGA-DD-AAE1	552	0	52	1	G3	Stage I	T1	2693	A
TCGA-DD-A4NN	899	1	56	0	G3	Stage I	T1	4223	A
TCGA-DD-AAEK	1067	0	51	1	G3	Stage II	T2	5166	A
TCGA-DD-A39Y	171	1	67	1	G3	Stage I	T1	5600	A
TCGA-RG-A7D4	1098	0	69	1	G2	Stage II	T2	5650	A
TCGA-DD-AADA	1233	0	66	0	G3	Stage I	T1	8698	A
TCGA-DD-AAE0	555	0	45	0	G4	stage iiia	T3a	8751	A
TCGA-DD-AADD	1231	0	51	1	G4	Stage I	T1	9804	A
TCGA-DD-AACG	469	1	52	1	G4	Stage II	T2	11718	A
TCGA-DD-A3A9	931	1	64	0	G2	stage ivb	T4	19930	A
TCGA-G3-A7M9	56	1	70	1	G2	stage iiib	T3b	22868	A
TCGA-DD-A4NR	9	1	85	0	G3	Stage I	T1	40250	A
TCGA-DD-AAVS	1823	0	56	1	G2	Stage I	T1	50149	A
TCGA-G3-AAV6	65	1	53	0	G3	stage iiia	T3a	57875	A
TCGA-DD-A118	3437	0	77	0	G2	Stage II	T2	85150	A
TCGA-DD-A4NH	917	0	65	0	G3	stage iiib	T3b	92889	A
TCGA-BC-A69H	444	0	64	1	G3	Stage II	T2	103900	A
TCGA-DD-AADN	898	0	59	1	G4	Stage I	T1	151367	A
TCGA-DD-AADO	453	0	55	1	G3	Stage I	T1	176037	A
TCGA-DD-A73G	3478	0	73	0	G3	Stage I	T1	2035400	A
TCGA-RC-A6M5	15	0	20	0	G2	stage iva	T1	not reported	A
TCGA-5C-AAPD	20	0	61	1	G1	Stage II	T2	not reported	A
TCGA-5C-A9VH	322	0	70	1	G2	Stage I	T1	not reported	A
TCGA-5C-A9VG	328	0	58	1	G2	Stage II	T2	not reported	A
TCGA-ZS-A9CG	341	0	55	1	G2	Stage II	T2	not reported	A
TCGA-G3-AAV5	354	0	67	1	G2	Stage II	T2	not reported	A
TCGA-LG-A6GG	387	0	79	0	G2	Stage II	T2	not reported	A
TCGA-MI-A75I	630	0	61	1	G1	not reported	T2	not reported	A
TCGA-DD-AAD6	672	0	66	1	G3	stage iiia	T3a	not reported	A
TCGA-G3-A5SK	744	0	58	1	G1	Stage I	T1	not reported	A
TCGA-ZP-A9CY	782	0	66	0	G1	not reported	T1	not reported	A
TCGA-DD-AAEH	784	0	73	1	G2	Stage I	T1	not reported	A
TCGA-ZP-A9D0	1091	0	67	0	G1	not reported	T1	not reported	A
TCGA-ZS-A9CE	1241	0	79	0	G1	Stage II	T2	not reported	A
TCGA-DD-AAD3	1295	0	43	1	G2	Stage I	T1	not reported	A
TCGA-DD-A4ND	2746	0	56	0	G3	Stage I	T1	not reported	A
TCGA-BC-A5W4	547	1	69	1	G3	stage iiia	T3a	not reported	A
TCGA-DD-A39V	643	1	77	1	G3	Stage II	T2	not reported	A
TCGA-ZP-A9D2	765	1	51	1	G2	not reported	T2	not reported	A
TCGA-ZS-A9CD	1386	1	73	1	G2	Stage II	T2	not reported	A
TCGA-DD-A3A2	2131	1	76	0	G1	Stage I	T1	not reported	A
TCGA-DD-A3A6	3258	1	72	0	G2	Stage II	T2	not reported	A
TCGA-5R-AA1C	520	0	57	1	G2	Stage II	T2	2	B
TCGA-DD-A4NP	3308	0	32	1	G3	Stage I	T1	2	B
TCGA-RC-A7SB	588	0	53	1	G2	Stage II	T2	3	B
TCGA-G3-A5SJ	698	0	59	1	G2	Stage I	T1	3	B
TCGA-DD-A1EE	349	1	73	1	G3	stage iiia	T3	3	B
TCGA-5R-AA1D	449	0	17	0	G3	stage iiia	T3a	5	B
TCGA-MI-A75G	698	0	63	1	G2	Stage II	T2	6	B
TCGA-DD-A3A3	535	1	45	1	G2	Stage I	T1	6	B
TCGA-DD-A1EB	2017	0	72	0	G2	Stage I	T1	7	B
TCGA-G3-AAV1	359	1	51	1	G3	stage iiic	T4	8	B
TCGA-MI-A75H	747	0	77	1		not reported		11	B
TCGA-DD-A1EI	183	0	46	1	G2	Stage I	T1	24	B
TCGA-DD-A73B	283	1	72	0	G2	Stage I	T1	30	B
TCGA-UB-A7ME	486	0	51	1	G2	Stage I	T1	1388	B
TCGA-RC-A6M6	9	0	75	1	G3	Stage II	T2	12986	B
TCGA-DD-A1EF	394	1	57	0	G3	Stage I	T1	16211	B
TCGA-DD-A1EJ	1005	1	71	0	G2	stage iiic	T1	18840	B
TCGA-DD-A1EH	1495	0	23	1	G3	stage iii	T3	94340	B
TCGA-EP-A12J	570	0	62	1	G1	Stage I	T1	not reported	B
TCGA-DD-A39Z	601	1	43	0	G2	Stage II	T2	not reported	B
TCGA-DD-A3A4	612	1	37	1	G3	stage iiia	T3	not reported	B
TCGA-2Y-A9GT	1624	1	51	1	G2	Stage I	T1	17	C
TCGA-XR-A8TG	898	0	58	1	G2	Stage I	T1	1	not reported
TCGA-2Y-A9GX	2442	0	68	1	G2	Stage I	T1	1	not reported
TCGA-ED-A7PZ	6	0	61	1	G2	Stage II	T2	2	not reported
TCGA-MR-A8JO	330	0	34	1	G3	Stage I	T1	2	not reported
TCGA-BC-A69I	387	0	69	1	G1	Stage I	T1	2	not reported
TCGA-ED-A7PY	390	0	20	0	G3	Stage II	T2	2	not reported
TCGA-DD-A4NL	1711	0	46	1	G1	Stage I	T1	2	not reported
TCGA-2Y-A9H2	1731	0	64	0	G3	Stage I	T1	2	not reported
TCGA-2Y-A9GW	1271	1	64	1	G2	Stage I	T1	2	not reported
TCGA-DD-A4NS	2456	1	61	0	G2	Stage I	T1	2	not reported
TCGA-ED-A97K	6	0	54	1	G2	stage iiia	T3a	3	not reported
TCGA-DD-A4NB	989	0	25	1	G2	Stage I	T1	3	not reported
TCGA-DD-A4NA	1008	0	67	0	G3	stage iiic	T2	3	not reported
TCGA-DD-AAW3	1633	0	69	1	G2	Stage I	T1	3	not reported
TCGA-2Y-A9H1	1229	1	58	1	G2	Stage I	T1	3	not reported
TCGA-ED-A82E	408	0	60	0	G2	stage iiia	T3a	4	not reported
TCGA-ED-A7XO	427	0	29	1	G2	stage iiia	T3a	4	not reported
TCGA-G3-A5SL	621	0	70	1	G2	Stage II	T2	4	not reported
TCGA-K7-A5RF	631	0	64	1	G1	Stage I	T1	5	not reported
TCGA-NI-A4U2	1791	1	71	1	G1	stage iiia	T3	5	not reported
TCGA-2Y-A9GV	2532	1	54	0	G1	Stage I	T1	6	not reported
TCGA-GJ-A3OU	879	0	59	1	G2	Stage I	T1	8	not reported
TCGA-KR-A7K0	65	1	65	1	G1	Stage I	T1	11	not reported
TCGA-EP-A2KA	627	1	52	0	G3	stage iiia	T3a	13	not reported
TCGA-KR-A7K2	829	0	64	1	G1	Stage I	T1	14	not reported
TCGA-ED-A7XP	400	0	53	0	G3	Stage II	T2	18	not reported
TCGA-K7-A5RG	519	0	66	1	G1	Stage I	T1	19	not reported
TCGA-2Y-A9HB	260	0	66	1	G2	Stage I	T1	21	not reported
TCGA-ED-A7PX	6	0	48	0	G3	Stage II	T2	24	not reported
TCGA-BC-A10R	308	1	66	0	G2	not reported	T3	27	not reported
TCGA-BC-A217	1397	1	75	0	G3	Stage II	T2	28	not reported
TCGA-BC-A10U	837	1	69	1	G2	not reported	T2	38	not reported
TCGA-FV-A495	1	0	51	0	G2	Stage II	T2	39	not reported
TCGA-YA-A8S7	412	1	68	1	G3	stage iiia	T3a	56	not reported
TCGA-FV-A496	10	0	84	0	G2	Stage I	T1	67	not reported
TCGA-2Y-A9GS	724	1	58	1	G2	not reported	T2	74	not reported
TCGA-BC-A10W	91	1	50	1	G3	not reported	T4	79	not reported
TCGA-2Y-A9H6	357	0	68	0	G2	Stage I	T1	114	not reported
TCGA-DD-A3A7	419	1	67	1	G3	stage iiib	T3b	120	not reported
TCGA-KR-A7K8	906	0	57	1	G1	Stage I	T1	154	not reported
TCGA-BC-A112	153	1	80	1	G2	not reported	T3	233	not reported
TCGA-BC-A10X	770	1	52	0	G2	stage iiia	T3a	264	not reported
TCGA-ED-A459	910	0	47	1	G2	Stage II	T2	267	not reported
TCGA-2Y-A9GU	1939	0	55	0	G2	Stage I	T1	304	not reported
TCGA-ED-A8O5	406	0	59	0	G3	stage iiia	T3a	498	not reported
TCGA-ED-A4XI	819	0	58	1	G3	Stage II	T2	573	not reported
TCGA-BC-A3KG	680	0	68	0	G3	Stage II	T2	618	not reported
TCGA-BC-A10Z	34	1	62	0	G2	Stage I	T1	779	not reported
TCGA-XR-A8TE	925	0	16	1	G1	stage iiia	T3	809	not reported
TCGA-BC-A216	1351	0	62	0	G2	stage iiia	T3	831	not reported
TCGA-ED-A8O6	56	1	50	0	G3	stage iiia	T3a	3000	not reported
TCGA-ED-A5KG	854	0	60	0	G2	Stage II	T2	3177	not reported
TCGA-2Y-A9H3	1516	0	45	1	G1	Stage II	T2	5640	not reported
TCGA-ED-A66X	406	0	35	1	G3	stage iiia	T3a	5840	not reported
TCGA-2Y-A9H0	3675	0	49	1	G1	stage iiia	T3	7598	not reported
TCGA-BC-A10Y	711	1	76	1	G3	not reported	T4	10575	not reported
TCGA-2Y-A9H5	555	1	59	0	G3	Stage I	T1	11700	not reported
TCGA-ED-A66Y	296	1	51	0	G3	stage iiia	T3a	12100	not reported
TCGA-FV-A4ZP	2486	1	78	1	G2	stage iiia	T3	20326	not reported
TCGA-2Y-A9GY	757	1	64	0	G3	Stage II	T2	27600	not reported
TCGA-2Y-A9H8	633	1	85	0	G2	not reported	T1	234000	not reported
TCGA-KR-A7K7	951	0	61	0	G1	Stage II	T2	308836	not reported
TCGA-BC-A3KF	8	0	66	0	G2	Stage I	T1	not reported	not reported
TCGA-FV-A4ZQ	12	0	52	1	G2	Stage I	T1	not reported	not reported
TCGA-BW-A5NO	20	0	50	1	G2	stage iiia	T3a	not reported	not reported
TCGA-T1-A6J8	23	0	68	1	G2	not reported	T1	not reported	not reported
TCGA-WQ-A9G7	30	0	71	0	G3	not reported	T3a	not reported	not reported
TCGA-CC-A9FS	211	0	55	1	G2	Stage II	T2	not reported	not reported
TCGA-CC-A123	219	0	24	0	G1	stage iiia	T3	not reported	not reported
TCGA-MR-A520	229	0	58	1	G1	Stage I	T1	not reported	not reported
TCGA-CC-A9FW	248	0	68	1	G2	stage iiia	T3	not reported	not reported
TCGA-CC-5259	250	0	60	0	G2	stage iiic	T4	not reported	not reported
TCGA-CC-A3MC	363	0	54	1	G2	stage iiia	T3	not reported	not reported
TCGA-CC-A7IH	365	0	58	1	G1	stage iiia	T3	not reported	not reported
TCGA-LG-A9QD	366	0	68	1	G2	stage iiia	T3a	not reported	not reported
TCGA-CC-A7IJ	382	0	56	1	G3	Stage II	T2	not reported	not reported
TCGA-3K-AAZ8	396	0	65	1	G1	stage iiib	T3b	not reported	not reported
TCGA-CC-A7II	399	0	54	1	G3	stage iiia	T3	not reported	not reported
TCGA-ED-A627	423	0	74	1	G2	Stage I	T1	not reported	not reported
TCGA-LG-A9QC	425	0	48	1	G2	Stage I	T1	not reported	not reported
TCGA-K7-A6G5	512	0	66	1	G2	Stage I	T1	not reported	not reported
TCGA-BC-A8YO	562	0	66	0	G3	stage iiic	T4	not reported	not reported
TCGA-EP-A26S	608	0	70	1	G2	Stage I	T1	not reported	not reported
TCGA-FV-A2QQ	729	0	80	1	G2	Stage I	T1	not reported	not reported
TCGA-NI-A8LF	799	0	74	1	G3	Stage I	T1	not reported	not reported
TCGA-FV-A3I0	848	0	76	0	G2	Stage II	T2	not reported	not reported
TCGA-BC-4073	849	0	73	1	G3	stage iiia	T3	not reported	not reported
TCGA-ZS-A9CF	2412	0	64	1	G2	Stage II	T2	not reported	not reported
TCGA-ZS-A9CF	2412	0	64	1	G2	Stage II	T2	not reported	not reported
TCGA-GJ-A6C0	31	1	75	0	G2	Stage II	T2	not reported	not reported
TCGA-GJ-A9DB	67	1	68	1	G2	Stage I	T1	not reported	not reported
TCGA-CC-5260	87	1	61	0	G1	stage iiic	T4	not reported	not reported
TCGA-HP-A5MZ	91	1	78	1	G2	Stage I	T1	not reported	not reported
TCGA-CC-5261	97	1	44	1	G2	Stage II	T2	not reported	not reported
TCGA-CC-A1HT	101	1	50	1	G3	stage iiia	T3	not reported	not reported
TCGA-CC-5264	102	1	71	1	G2	stage iiia	T3	not reported	not reported
TCGA-CC-5262	103	1	67	1	G1	stage iiic	T4	not reported	not reported
TCGA-CC-5258	129	1	48	1	G2	Stage II	T2	not reported	not reported
TCGA-CC-5263	129	1	35	1	G1	stage iiia	T3	not reported	not reported
TCGA-CC-A8HT	140	1	74	1	G2	stage iiia	T3	not reported	not reported
TCGA-FV-A3R2	194	1	75	1		Stage I	T1	not reported	not reported
TCGA-CC-A7IE	217	1	57	1	G2	stage iiia	T3	not reported	not reported
TCGA-FV-A3I1	247	1	81	0	G2	Stage II	T2	not reported	not reported
TCGA-CC-A7IK	262	1	59	1	G3	stage iiia	T3	not reported	not reported
TCGA-CC-A5UE	272	1	48	1	G2	stage iiib	T4	not reported	not reported
TCGA-CC-A7IL	278	1	61	1	G1	stage iiia	T3	not reported	not reported
TCGA-CC-A8HV	279	1	51	0	G2	Stage II	T2	not reported	not reported
TCGA-CC-A7IG	299	1	47	1	G2	Stage II	T2	not reported	not reported
TCGA-CC-A3M9	300	1	45	1	G3	stage iiia	T3	not reported	not reported
TCGA-CC-A8HS	300	1	18	1	G1	stage iiic	T3	not reported	not reported
TCGA-CC-A3MA	303	1	61	1	G2	stage iiia	T3	not reported	not reported
TCGA-CC-A5UD	304	1	45	1	G2	stage iiia	T3	not reported	not reported
TCGA-CC-A3MB	315	1	36	1	G1	stage iiia	T3	not reported	not reported
TCGA-CC-A8HU	344	1	39	0	G3	stage iiia	T3	not reported	not reported
TCGA-CC-A5UC	347	1	63	1	G3	stage iiia	T3	not reported	not reported
TCGA-FV-A3R3	366	1	38	0	G2	Stage I	T1	not reported	not reported
TCGA-FV-A2QR	581	1	75	1	G1	Stage I	T1	not reported	not reported
TCGA-PD-A5DF	639	1	58	0	G2	stage iiib	T4	not reported	not reported
TCGA-CC-A7IF	649	1	59	1	G1	stage iiia	T3	not reported	not reported
TCGA-HP-A5N0	752	1	90	0		not reported	TX	not reported	not reported
TCGA-DD-A39W	827	1	29	0	G2	stage iii	T3	not reported	not reported
TCGA-BC-A10T	837	1	76	1	G1	not reported	T4	not reported	not reported
TCGA-BC-A10Q	1135	1	72	0		not reported	T2	not reported	not reported
TCGA-BC-A10S	1423	1	81	1	G1	not reported	T3	not reported	not reported
TCGA-BC-4072	1490	1	74	0	G3	stage iiia	T3	not reported	not reported
TCGA-FV-A23B	1852	1	70	0		Stage II	T2	not reported	not reported
TCGA-BC-A110	2116	1	51	0	G1	not reported	T1	not reported	not reported

## Sheet: ICGC
Supplementary File S1. Clinical proﬁles of ICGC
icgc_donor_id	donor_sex	donor_vital_status	donor_age_at_enrollment	donor_tumour_staging_system_at_diagnosis	donor_tumour_stage_at_diagnosis	donor_survival_time	donor_interval_of_last_followup	prior_malignancy	cancer_type_prior_malignancy	cancer_history_first_degree_relative
DO45187	female	alive	≤65	TNM by LCSGJ	1	1260		no		unknown
DO45137	male	alive	≤65	TNM by LCSGJ	1	1320		no		yes
DO45201	male	alive	≤65	TNM by LCSGJ	1	900		no		yes
DO45241	male	alive	≤65	TNM by LCSGJ	1	1080		no		yes
DO48737	male	alive	≤65	TNM by LCSGJ	1	720		no		no
DO45249	male	alive	≤65	TNM by LCSGJ	1	630		no		yes
DO48721	female	alive	≤65	TNM by LCSGJ	1	900		no		yes
DO45213	male	alive	≤65	TNM by LCSGJ	1	1200		no		yes
DO23512	male	alive	≤65	TNM by LCSGJ	1	1260		no		no
DO45105	male	alive	≤65	TNM by LCSGJ	1	1680		no		unknown
DO50803	female	alive	≤65	TNM by LCSGJ	1	540		yes	C18	no
DO45195	male	alive	≤65	TNM by LCSGJ	1	390		no		no
DO50811	male	alive	≤65	TNM by LCSGJ	1	450		no		no
DO48725	male	alive	＞65	TNM by LCSGJ	1	780		no		no
DO23535	male	alive	＞65	TNM by LCSGJ	1	960		no		no
DO50807	male	alive	＞65	TNM by LCSGJ	1	540		no		yes
DO45235	female	alive	＞65	TNM by LCSGJ	1	900		no		no
DO45207	male	alive	＞65	TNM by LCSGJ	1	1050		no		no
DO23550	male	alive	＞65	TNM by LCSGJ	1	990		no		no
DO45225	male	alive	＞65	TNM by LCSGJ	1	1050		no		no
DO45299	female	alive	＞65	TNM by LCSGJ	1	1440		no		unknown
DO23532	female	alive	＞65	TNM by LCSGJ	1	960		no		yes
DO23527	male	alive	＞65	TNM by LCSGJ	1	1050		no		no
DO23540	male	alive	＞65	TNM by LCSGJ	1	750		no		no
DO48723	male	alive	＞65	TNM by LCSGJ	1	600		no		yes
DO23547	male	alive	＞65	TNM by LCSGJ	1	1020		no		no
DO45229	male	alive	＞65	TNM by LCSGJ	1	990		no		no
DO45287	male	alive	＞65	TNM by LCSGJ	1	390		yes	C20	no
DO50776	male	alive	＞65	TNM by LCSGJ	1	690		yes	C61	no
DO48736	female	alive	＞65	TNM by LCSGJ	1	600		no		yes
DO227801	female	alive	＞65	TNM by LCSGJ	1	660		yes	C67	no
DO23539	male	alive	＞65	TNM by LCSGJ	1	1110		yes	C62	unknown
DO45135	male	alive	＞65	TNM by LCSGJ	1	1410		no		yes
DO23548	female	alive	＞65	TNM by LCSGJ	1	840		no		yes
DO50791	female	deceased	＞65	TNM by LCSGJ	1	480		no		yes
DO23552	female	alive	＞65	TNM by LCSGJ	1	810		no		no
DO45247	female	alive	≤65	TNM by LCSGJ	2	210		no		no
DO45239	male	alive	≤65	TNM by LCSGJ	2	870		no		no
DO23528	female	alive	≤65	TNM by LCSGJ	2	1020		no		yes
DO50855	male	alive	≤65	TNM by LCSGJ	2	570		no		no
DO50802	male	alive	≤65	TNM by LCSGJ	2	930		yes	C18	yes
DO50840	male	alive	≤65	TNM by LCSGJ	2	330		no		no
DO45253	male	alive	≤65	TNM by LCSGJ	2	870		no		yes
DO48712	male	alive	≤65	TNM by LCSGJ	2	810		no		yes
DO45197	male	alive	≤65	TNM by LCSGJ	2	1170		no		no
DO48761	male	alive	≤65	TNM by LCSGJ	2	870		no		yes
DO23536	male	alive	≤65	TNM by LCSGJ	2	930		no		no
DO50813	male	alive	≤65	TNM by LCSGJ	2	420		no		no
DO45091	male	deceased	≤65	TNM by LCSGJ	2	1320		no		no
DO45301	male	deceased	≤65	TNM by LCSGJ	2	1440		no		unknown
DO45227	female	alive	≤65	TNM by LCSGJ	2	1020		no		no
DO45251	female	alive	≤65	TNM by LCSGJ	2	900		no		no
DO48681	male	alive	≤65	TNM by LCSGJ	2	900		no		no
DO45237	male	alive	≤65	TNM by LCSGJ	2	900		no		no
DO48715	female	deceased	≤65	TNM by LCSGJ	2	690		no		no
DO23534	male	alive	≤65	TNM by LCSGJ	2	840		no		no
DO45191	female	alive	≤65	TNM by LCSGJ	2	1200		no		yes
DO23533	male	alive	≤65	TNM by LCSGJ	2	900		no		no
DO48720	female	alive	≤65	TNM by LCSGJ	2	570		no		no
DO23517	male	alive	≤65	TNM by LCSGJ	2	1200		no		yes
DO45157	male	alive	≤65	TNM by LCSGJ	2	1980		no		no
DO45273	male	alive	≤65	TNM by LCSGJ	2	480		no		no
DO45107	female	alive	≤65	TNM by LCSGJ	2	1710		no		yes
DO23543	male	alive	≤65	TNM by LCSGJ	2	1020		no		no
DO23546	male	alive	≤65	TNM by LCSGJ	2	1050		no		unknown
DO45101	male	alive	≤65	TNM by LCSGJ	2	1680		no		unknown
DO45109	male	alive	≤65	TNM by LCSGJ	2	1590		no		no
DO50816	male	alive	≤65	TNM by LCSGJ	2	390		no		no
DO23514	male	alive	≤65	TNM by LCSGJ	2	1290		no		no
DO48697	female	deceased	≤65	TNM by LCSGJ	2	810		no		no
DO23541	male	alive	≤65	TNM by LCSGJ	2	930		no		no
DO45215	male	alive	≤65	TNM by LCSGJ	2	1170		no		yes
DO50818	male	alive	≤65	TNM by LCSGJ	2	510		no		no
DO50799	female	alive	＞65	TNM by LCSGJ	2	540		no		yes
DO45095	male	alive	＞65	TNM by LCSGJ	2	1620		no		no
DO50822	male	alive	＞65	TNM by LCSGJ	2	510		no		no
DO23518	male	alive	＞65	TNM by LCSGJ	2	1320		no		no
DO23538	male	alive	＞65	TNM by LCSGJ	2	450		no		no
DO23544	male	alive	＞65	TNM by LCSGJ	2	960		no		no
DO45205	female	deceased	＞65	TNM by LCSGJ	2	90		no		yes
DO23545	male	deceased	＞65	TNM by LCSGJ	2	570		yes	C16	no
DO45167	male	deceased	＞65	TNM by LCSGJ	2	1440		no		yes
DO50774	female	alive	＞65	TNM by LCSGJ	2	720		no		no
DO50808	male	alive	＞65	TNM by LCSGJ	2	570		yes	C67	no
DO48751	male	deceased	＞65	TNM by LCSGJ	2	480		no		no
DO48743	female	alive	＞65	TNM by LCSGJ	2	570		yes	C50, C05	no
DO45155	male	alive	＞65	TNM by LCSGJ	2	2160		yes	C67	yes
DO45096	male	deceased	＞65	TNM by LCSGJ	2	1290		no		no
DO45149	female	alive	＞65	TNM by LCSGJ	2	1260		no		no
DO48760	female	alive	＞65	TNM by LCSGJ	2	690		no		no
DO50825	male	alive	＞65	TNM by LCSGJ	2	390		no		no
DO23524	female	alive	＞65	TNM by LCSGJ	2	1050		yes	C50	no
DO45203	female	alive	＞65	TNM by LCSGJ	2	1170		no		no
DO23515	male	alive	＞65	TNM by LCSGJ	2	1230		yes	C16	yes
DO48693	male	alive	＞65	TNM by LCSGJ	2	900		no		yes
DO48716	male	alive	＞65	TNM by LCSGJ	2	720		no		yes
DO45093	male	deceased	＞65	TNM by LCSGJ	2	720		no		no
DO50819	female	alive	＞65	TNM by LCSGJ	2	510		no		no
DO48679	male	alive	＞65	TNM by LCSGJ	2	1200		no		no
DO48706	male	alive	＞65	TNM by LCSGJ	2	870		no		no
DO48733	male	alive	＞65	TNM by LCSGJ	2	600		no		yes
DO50805	male	alive	＞65	TNM by LCSGJ	2	690		yes	C61	no
DO50857	male	alive	＞65	TNM by LCSGJ	2	210		no		yes
DO45183	female	deceased	＞65	TNM by LCSGJ	2	570		no		no
DO48730	female	alive	＞65	TNM by LCSGJ	2	630		no		no
DO50789	female	alive	＞65	TNM by LCSGJ	2	570		yes	C16	yes
DO45141	male	alive	＞65	TNM by LCSGJ	2	1320		no		no
DO45117	female	deceased	＞65	TNM by LCSGJ	2	1110		no		yes
DO48728	female	alive	＞65	TNM by LCSGJ	2	150		yes	D11	yes
DO45111	male	alive	＞65	TNM by LCSGJ	2	1590		no		yes
DO45175	male	alive	＞65	TNM by LCSGJ	2	1140		no		yes
DO50800	male	alive	＞65	TNM by LCSGJ	2	510		no		yes
DO45161	male	deceased	＞65	TNM by LCSGJ	2	540		yes	C18	no
DO45165	male	alive	＞65	TNM by LCSGJ	2	690		no		yes
DO50817	male	alive	＞65	TNM by LCSGJ	2	390		no		no
DO45245	female	deceased	＞65	TNM by LCSGJ	2	240		yes	C16	unknown
DO45163	male	alive	＞65	TNM by LCSGJ	2	960		no		yes
DO48742	male	alive	＞65	TNM by LCSGJ	2	600		no		no
DO45153	female	alive	＞65	TNM by LCSGJ	2	1380		no		no
DO48695	male	alive	＞65	TNM by LCSGJ	2	720		yes	C34	no
DO50859	male	alive	＞65	TNM by LCSGJ	2	180		yes	C25	no
DO45179	female	alive	＞65	TNM by LCSGJ	2	600		no		yes
DO48700	female	alive	＞65	TNM by LCSGJ	2	810		no		yes
DO45219	male	alive	＞65	TNM by LCSGJ	2	1080		no		no
DO48701	male	alive	＞65	TNM by LCSGJ	2	780		no		yes
DO45123	female	deceased	＞65	TNM by LCSGJ	2	570		no		yes
DO23508	female	alive	＞65	TNM by LCSGJ	2	390		no		no
DO227643	male	alive	＞65	TNM by LCSGJ	2	1260		no		no
DO23537	male	deceased	＞65	TNM by LCSGJ	2	900		yes	C16	no
DO23510	female	alive	＞65	TNM by LCSGJ	2	870		no		yes
DO48674	male	alive	＞65	TNM by LCSGJ	2	1260		no		no
DO48719	male	alive	＞65	TNM by LCSGJ	2	690		no		no
DO45115	male	alive	＞65	TNM by LCSGJ	2	840		yes	C67	no
DO48672	male	alive	＞65	TNM by LCSGJ	2	450		yes	C34	yes
DO50804	male	alive	＞65	TNM by LCSGJ	2	720		yes	C66	unknown
DO48727	female	deceased	＞65	TNM by LCSGJ	2	390		no		no
DO45181	female	alive	＞65	TNM by LCSGJ	2	1200		no		yes
DO45231	male	alive	＞65	TNM by LCSGJ	2	930		no		no
DO45189	female	alive	＞65	TNM by LCSGJ	2	1200		no		yes
DO45199	female	alive	＞65	TNM by LCSGJ	2	1350		no		no
DO45185	male	alive	＞65	TNM by LCSGJ	2	600		no		unknown
DO45099	male	alive	≤65	TNM by LCSGJ	3	1590		no		unknown
DO45257	male	alive	≤65	TNM by LCSGJ	3	810		no		no
DO50839	female	alive	≤65	TNM by LCSGJ	3	330		no		yes
DO45103	male	alive	≤65	TNM by LCSGJ	3	450		no		yes
DO23523	male	alive	≤65	TNM by LCSGJ	3	1080		no		yes
DO45171	male	alive	≤65	TNM by LCSGJ	3	600		no		unknown
DO50809	male	deceased	≤65	TNM by LCSGJ	3	720		no		yes
DO45113	male	alive	≤65	TNM by LCSGJ	3	1560		no		yes
DO45125	male	alive	≤65	TNM by LCSGJ	3	1680		no		no
DO48677	male	alive	≤65	TNM by LCSGJ	3	1140		no		unknown
DO45269	male	alive	≤65	TNM by LCSGJ	3	750		no		no
DO45285	male	alive	≤65	TNM by LCSGJ	3	480		no		no
DO45283	male	alive	≤65	TNM by LCSGJ	3	510		yes	C15	unknown
DO23509	male	deceased	≤65	TNM by LCSGJ	3	780		no		no
DO45121	male	alive	≤65	TNM by LCSGJ	3	1530		no		no
DO45129	male	alive	≤65	TNM by LCSGJ	3	1470		no		yes
DO45303	female	alive	≤65	TNM by LCSGJ	3	990		no		unknown
DO48747	male	alive	≤65	TNM by LCSGJ	3	540		no		no
DO50783	male	alive	≤65	TNM by LCSGJ	3	480		yes	C66	no
DO50815	male	alive	≤65	TNM by LCSGJ	3	150		no		no
DO23521	male	alive	≤65	TNM by LCSGJ	3	1110		no		no
DO45139	male	alive	≤65	TNM by LCSGJ	3	1320		no		yes
DO45173	male	alive	≤65	TNM by LCSGJ	3	1170		no		yes
DO50787	male	alive	≤65	TNM by LCSGJ	3	480		no		no
DO45277	male	alive	≤65	TNM by LCSGJ	3	600		no		no
DO48741	male	alive	≤65	TNM by LCSGJ	3	240		no		yes
DO45133	male	deceased	≤65	TNM by LCSGJ	3	660		no		yes
DO23519	male	alive	≤65	TNM by LCSGJ	3	630		no		no
DO45159	male	alive	≤65	TNM by LCSGJ	3	1470		no		no
DO45259	male	alive	≤65	TNM by LCSGJ	3	330		no		no
DO45275	male	deceased	≤65	TNM by LCSGJ	3	10		no		no
DO23526	male	alive	＞65	TNM by LCSGJ	3	1050		no		no
DO23542	male	alive	＞65	TNM by LCSGJ	3	960		no		yes
DO45279	male	alive	＞65	TNM by LCSGJ	3	1290		no		no
DO45263	male	deceased	＞65	TNM by LCSGJ	3	270		no		no
DO48704	female	alive	＞65	TNM by LCSGJ	3	750		no		yes
DO48757	female	alive	＞65	TNM by LCSGJ	3	480		no		no
DO45097	male	alive	＞65	TNM by LCSGJ	3	1620		no		no
DO45143	male	alive	＞65	TNM by LCSGJ	3	1290		no		no
DO45217	female	deceased	＞65	TNM by LCSGJ	3	270		no		no
DO23516	male	deceased	＞65	TNM by LCSGJ	3	20		no		no
DO50845	male	alive	＞65	TNM by LCSGJ	3	210		no		no
DO48682	female	deceased	＞65	TNM by LCSGJ	3	120		yes	C25	yes
DO45265	male	alive	＞65	TNM by LCSGJ	3	1020		no		no
DO48732	male	alive	＞65	TNM by LCSGJ	3	630		no		yes
DO48759	male	alive	＞65	TNM by LCSGJ	3	720		no		no
DO50832	male	alive	＞65	TNM by LCSGJ	3	90		no		yes
DO23551	male	deceased	＞65	TNM by LCSGJ	3	150		no		no
DO45127	male	deceased	＞65	TNM by LCSGJ	3	420		no		no
DO45267	male	deceased	＞65	TNM by LCSGJ	3	570		no		yes
DO45243	female	alive	＞65	TNM by LCSGJ	3	930		no		no
DO23549	male	alive	＞65	TNM by LCSGJ	3	990		no		no
DO45169	male	alive	＞65	TNM by LCSGJ	3	1350		no		no
DO45261	male	alive	＞65	TNM by LCSGJ	3	990		no		no
DO50850	male	alive	＞65	TNM by LCSGJ	3	720		no		no
DO45119	male	deceased	＞65	TNM by LCSGJ	3	510		yes	C15	yes
DO23513	male	alive	＞65	TNM by LCSGJ	3	1200		no		no
DO45094	male	alive	＞65	TNM by LCSGJ	3	1650		no		no
DO45211	male	alive	＞65	TNM by LCSGJ	3	240		no		no
DO48746	male	alive	＞65	TNM by LCSGJ	3	570		no		no
DO50820	female	alive	＞65	TNM by LCSGJ	3	510		no		no
DO50798	male	deceased	＞65	TNM by LCSGJ	3	30		no		no
DO23531	female	alive	＞65	TNM by LCSGJ	3	900		no		no
DO45289	female	alive	＞65	TNM by LCSGJ	3	360		no		no
DO50829	male	alive	＞65	TNM by LCSGJ	3	570		no		yes
DO45145	male	deceased	＞65	TNM by LCSGJ	3	60		no		no
DO45177	female	alive	＞65	TNM by LCSGJ	3	1260		no		no
DO45255	male	alive	＞65	TNM by LCSGJ	3	720		no		yes
DO45233	male	alive	＞65	TNM by LCSGJ	3	900		yes	C67	no
DO50814	male	alive	＞65	TNM by LCSGJ	3	420		no		no
DO23511	female	deceased	＞65	TNM by LCSGJ	3	180		no		no
DO50785	male	deceased	≤65	TNM by LCSGJ	4	90		no		no
DO23530	male	deceased	≤65	TNM by LCSGJ	4	180		no		no
DO45131	male	deceased	≤65	TNM by LCSGJ	4	360		no		yes
DO45307	female	deceased	≤65	TNM by LCSGJ	4	240		no		no
DO48717	male	deceased	≤65	TNM by LCSGJ	4	180		no		yes
DO50778	male	alive	≤65	TNM by LCSGJ	4	630		no		yes
DO45297	female	deceased	≤65	TNM by LCSGJ	4	1260		no		no
DO45092	male	deceased	≤65	TNM by LCSGJ	4	1200		no		no
DO45305	male	alive	＞65	TNM by LCSGJ	4	300		no		no
DO45223	male	alive	＞65	TNM by LCSGJ	4	1020		no		no
DO45193	female	deceased	＞65	TNM by LCSGJ	4	120		yes	C16	no
DO45209	male	alive	＞65	TNM by LCSGJ	4	1350		no		yes
DO50806	male	alive	＞65	TNM by LCSGJ	4	540		no		yes
DO23525	male	alive	＞65	TNM by LCSGJ	4	1050		no		no
DO23529	male	alive	＞65	TNM by LCSGJ	4	930		no		no
DO50844	male	alive	＞65	TNM by LCSGJ	4	300		no		yes
DO45221	female	deceased	＞65	TNM by LCSGJ	4	390		no		no
DO50793	male	alive	＞65	TNM by LCSGJ	4	540		yes	C16	yes
DO45281	male	alive	＞65	TNM by LCSGJ	4	750		no		no
						187650

## Sheet: GSE76427
Supplementary File S1. Clinical proﬁles of GSE76427
!Sample_geo_accession	!Sample_characteristics_ch1	!Sample_characteristics_ch1	!Sample_characteristics_ch1	!Sample_characteristics_ch1	!Sample_characteristics_ch1	!Sample_characteristics_ch1
GSM2011300	event_os: 0	0.02	age (years): 55	gender (1=m, 2=f): 2	bclc_staging: A	tnm_staging_clinical: I
GSM2011348	event_os: 0	0.02	age (years): 61	gender (1=m, 2=f): 2	bclc_staging: A	tnm_staging_clinical: I
GSM2011363	event_os: 0	0.02	age (years): 73	gender (1=m, 2=f): 2	bclc_staging: A	tnm_staging_clinical: I
GSM2011341	event_os: 0	0.02	age (years): 63	gender (1=m, 2=f): 1	bclc_staging: A	tnm_staging_clinical: II
GSM2011356	event_os: 0	0.02	age (years): 58	gender (1=m, 2=f): 1	bclc_staging: B	tnm_staging_clinical: IIIA
GSM2011374	event_os: 0	0.03	age (years): 77	gender (1=m, 2=f): 2	bclc_staging: A	tnm_staging_clinical: I
GSM2011379	event_os: 0	0.03	age (years): 77	gender (1=m, 2=f): 2	bclc_staging: A	tnm_staging_clinical: I
GSM2011290	event_os: 0	0.03	age (years): 14	gender (1=m, 2=f): 1	bclc_staging: B	tnm_staging_clinical: IIIA
GSM2011287	event_os: 0	0.04	age (years): 65	gender (1=m, 2=f): 1	bclc_staging: A	tnm_staging_clinical: I
GSM2011304	event_os: 0	0.04	age (years): 65	gender (1=m, 2=f): 1	bclc_staging: A	tnm_staging_clinical: I
GSM2011295	event_os: 0	0.04	age (years): 66	gender (1=m, 2=f): 1	bclc_staging: A	tnm_staging_clinical: I
GSM2011389	event_os: 0	0.04	age (years): 93	gender (1=m, 2=f): 2	bclc_staging: A	tnm_staging_clinical: I
GSM2011394	event_os: 0	0.04	age (years): 93	gender (1=m, 2=f): 2	bclc_staging: A	tnm_staging_clinical: I
GSM2011365	event_os: 0	0.04	age (years): 51	gender (1=m, 2=f): 1	bclc_staging: A	tnm_staging_clinical: II
GSM2011292	event_os: 0	0.04	age (years): 73	gender (1=m, 2=f): 1	bclc_staging: A	tnm_staging_clinical: II
GSM2011384	event_os: 0	0.06	age (years): 69	gender (1=m, 2=f): 1	bclc_staging: A	tnm_staging_clinical: I
GSM2011301	event_os: 0	0.07	age (years): 71	gender (1=m, 2=f): 1	bclc_staging: A	tnm_staging_clinical: I
GSM2011294	event_os: 1	0.07	age (years): 71	gender (1=m, 2=f): 2	bclc_staging: A	tnm_staging_clinical: I
GSM2011359	event_os: 1	0.07	age (years): 71	gender (1=m, 2=f): 2	bclc_staging: A	tnm_staging_clinical: I
GSM2011315	event_os: 1	0.07	age (years): 68	gender (1=m, 2=f): 1	bclc_staging: A	tnm_staging_clinical: II
GSM2011360	event_os: 0	0.1	age (years): 68	gender (1=m, 2=f): 2	bclc_staging: A	tnm_staging_clinical: I
GSM2011362	event_os: 0	0.13	age (years): 54	gender (1=m, 2=f): 1	bclc_staging: A	tnm_staging_clinical: I
GSM2011326	event_os: 1	0.15	age (years): 60	gender (1=m, 2=f): 1	bclc_staging: B	tnm_staging_clinical: II
GSM2011346	event_os: 1	0.19	age (years): 41	gender (1=m, 2=f): 1	bclc_staging: C	tnm_staging_clinical: IIIB
GSM2011370	event_os: 0	0.3	age (years): 66	gender (1=m, 2=f): 1	bclc_staging: C	tnm_staging_clinical: IVB
GSM2011342	event_os: 0	0.34	age (years): 52	gender (1=m, 2=f): 1	bclc_staging: A	tnm_staging_clinical: II
GSM2011366	event_os: 0	0.39	age (years): 61	gender (1=m, 2=f): 1	bclc_staging: A	tnm_staging_clinical: II
GSM2011322	event_os: 1	0.42	age (years): 73	gender (1=m, 2=f): 1	bclc_staging: C	tnm_staging_clinical: IIIB
GSM2011351	event_os: 0	0.44	age (years): 80	gender (1=m, 2=f): 2	bclc_staging: C	tnm_staging_clinical: IIIB
GSM2011377	event_os: 1	0.45	age (years): 59	gender (1=m, 2=f): 1	bclc_staging: A	tnm_staging_clinical: II
GSM2011288	event_os: 1	0.49	age (years): 77	gender (1=m, 2=f): 1	bclc_staging: B	tnm_staging_clinical: II
GSM2011324	event_os: 0	0.52	age (years): 41	gender (1=m, 2=f): 1	bclc_staging: A	tnm_staging_clinical: I
GSM2011338	event_os: 1	0.52	age (years): 70	gender (1=m, 2=f): 1	bclc_staging: A	tnm_staging_clinical: II
GSM2011314	event_os: 0	0.53	age (years): 54	gender (1=m, 2=f): 2	bclc_staging: B	tnm_staging_clinical: I
GSM2011352	event_os: 0	0.54	age (years): 56	gender (1=m, 2=f): 2	bclc_staging: A	tnm_staging_clinical: NA
GSM2011353	event_os: 0	0.55	age (years): 53	gender (1=m, 2=f): 1	bclc_staging: A	tnm_staging_clinical: II
GSM2011323	event_os: 0	0.55	age (years): 61	gender (1=m, 2=f): 1	bclc_staging: C	tnm_staging_clinical: IIIB
GSM2011343	event_os: 0	0.58	age (years): 65	gender (1=m, 2=f): 1	bclc_staging: A	tnm_staging_clinical: II
GSM2011291	event_os: 0	0.58	age (years): 78	gender (1=m, 2=f): 1	bclc_staging: 0	tnm_staging_clinical: IIIA
GSM2011305	event_os: 0	0.58	age (years): 78	gender (1=m, 2=f): 1	bclc_staging: 0	tnm_staging_clinical: IIIA
GSM2011354	event_os: 1	0.6	age (years): 69	gender (1=m, 2=f): 1	bclc_staging: B	tnm_staging_clinical: IVA
GSM2011337	event_os: 0	0.64	age (years): 60	gender (1=m, 2=f): 1	bclc_staging: A	tnm_staging_clinical: II
GSM2011368	event_os: 0	0.65	age (years): 78	gender (1=m, 2=f): 1	bclc_staging: A	tnm_staging_clinical: I
GSM2011388	event_os: 1	0.65	age (years): 77	gender (1=m, 2=f): 1	bclc_staging: B	tnm_staging_clinical: IIIA
GSM2011325	event_os: 0	0.68	age (years): 68	gender (1=m, 2=f): 1	bclc_staging: A	tnm_staging_clinical: II
GSM2011312	event_os: 0	0.75	age (years): 58	gender (1=m, 2=f): 1	bclc_staging: A	tnm_staging_clinical: I
GSM2011344	event_os: 0	0.78	age (years): 65	gender (1=m, 2=f): 1	bclc_staging: A	tnm_staging_clinical: I
GSM2011340	event_os: 0	0.78	age (years): 68	gender (1=m, 2=f): 1	bclc_staging: A	tnm_staging_clinical: I
GSM2011369	event_os: 0	0.78	age (years): 70	gender (1=m, 2=f): 1	bclc_staging: A	tnm_staging_clinical: II
GSM2011307	event_os: 0	0.78	age (years): 55	gender (1=m, 2=f): 1	bclc_staging: A	tnm_staging_clinical: IIIB
GSM2011319	event_os: 0	0.89	age (years): 73	gender (1=m, 2=f): 1	bclc_staging: A	tnm_staging_clinical: I
GSM2011372	event_os: 1	0.92	age (years): 62	gender (1=m, 2=f): 1	bclc_staging: B	tnm_staging_clinical: II
GSM2011378	event_os: 0	0.94	age (years): 51	gender (1=m, 2=f): 2	bclc_staging: A	tnm_staging_clinical: I
GSM2011289	event_os: 1	0.98	age (years): 55	gender (1=m, 2=f): 1	bclc_staging: A	tnm_staging_clinical: I
GSM2011393	event_os: 0	1.02	age (years): 69	gender (1=m, 2=f): 1	bclc_staging: B	tnm_staging_clinical: IVA
GSM2011310	event_os: 0	1.07	age (years): 58	gender (1=m, 2=f): 1	bclc_staging: A	tnm_staging_clinical: I
GSM2011309	event_os: 0	1.14	age (years): 58	gender (1=m, 2=f): 2	bclc_staging: A	tnm_staging_clinical: II
GSM2011398	event_os: 0	1.16	age (years): 64	gender (1=m, 2=f): 1	bclc_staging: B	tnm_staging_clinical: II
GSM2011347	event_os: 0	1.17	age (years): 64	gender (1=m, 2=f): 1	bclc_staging: A	tnm_staging_clinical: I
GSM2011308	event_os: 0	1.22	age (years): 54	gender (1=m, 2=f): 1	bclc_staging: 0	tnm_staging_clinical: I
GSM2011311	event_os: 0	1.27	age (years): 56	gender (1=m, 2=f): 1	bclc_staging: C	tnm_staging_clinical: II
GSM2011330	event_os: 0	1.38	age (years): 49	gender (1=m, 2=f): 1	bclc_staging: A	tnm_staging_clinical: II
GSM2011297	event_os: 1	1.5	age (years): 59	gender (1=m, 2=f): 1	bclc_staging: C	tnm_staging_clinical: IIIB
GSM2011317	event_os: 0	1.65	age (years): 51	gender (1=m, 2=f): 1	bclc_staging: A	tnm_staging_clinical: I
GSM2011367	event_os: 0	1.67	age (years): 39	gender (1=m, 2=f): 1	bclc_staging: B	tnm_staging_clinical: II
GSM2011371	event_os: 0	1.68	age (years): 53	gender (1=m, 2=f): 1	bclc_staging: B	tnm_staging_clinical: II
GSM2011306	event_os: 1	1.7	age (years): 61	gender (1=m, 2=f): 1	bclc_staging: C	tnm_staging_clinical: IIIB
GSM2011387	event_os: 1	1.71	age (years): 60	gender (1=m, 2=f): 1	bclc_staging: B	tnm_staging_clinical: IIIA
GSM2011380	event_os: 1	1.77	age (years): 76	gender (1=m, 2=f): 1	bclc_staging: B	tnm_staging_clinical: IIIA
GSM2011318	event_os: 0	1.79	age (years): 43	gender (1=m, 2=f): 1	bclc_staging: A	tnm_staging_clinical: II
GSM2011293	event_os: 0	1.8	age (years): 71	gender (1=m, 2=f): 2	bclc_staging: B	tnm_staging_clinical: IIIA
GSM2011383	event_os: 0	1.97	age (years): 29	gender (1=m, 2=f): 1	bclc_staging: A	tnm_staging_clinical: I
GSM2011316	event_os: 0	2.03	age (years): 74	gender (1=m, 2=f): 1	bclc_staging: A	tnm_staging_clinical: I
GSM2011298	event_os: 0	2.09	age (years): 79	gender (1=m, 2=f): 1	bclc_staging: C	tnm_staging_clinical: IIIB
GSM2011286	event_os: 0	2.17	age (years): 70	gender (1=m, 2=f): 1	bclc_staging: B	tnm_staging_clinical: II
GSM2011313	event_os: 0	2.26	age (years): 63	gender (1=m, 2=f): 1	bclc_staging: 0	tnm_staging_clinical: II
GSM2011364	event_os: 0	2.46	age (years): 64	gender (1=m, 2=f): 2	bclc_staging: A	tnm_staging_clinical: II
GSM2011373	event_os: 0	2.46	age (years): 64	gender (1=m, 2=f): 2	bclc_staging: A	tnm_staging_clinical: II
GSM2011285	event_os: 0	2.56	age (years): 55	gender (1=m, 2=f): 1	bclc_staging: B	tnm_staging_clinical: I
GSM2011296	event_os: 0	2.56	age (years): 55	gender (1=m, 2=f): 1	bclc_staging: B	tnm_staging_clinical: I
GSM2011331	event_os: 0	2.66	age (years): 48	gender (1=m, 2=f): 2	bclc_staging: B	tnm_staging_clinical: IIIA
GSM2011320	event_os: 0	2.71	age (years): 53	gender (1=m, 2=f): 1	bclc_staging: A	tnm_staging_clinical: I
GSM2011350	event_os: 1	2.71	age (years): 78	gender (1=m, 2=f): 1	bclc_staging: A	tnm_staging_clinical: I
GSM2011321	event_os: 0	2.79	age (years): 50	gender (1=m, 2=f): 1	bclc_staging: A	tnm_staging_clinical: I
GSM2011328	event_os: 0	2.79	age (years): 50	gender (1=m, 2=f): 1	bclc_staging: A	tnm_staging_clinical: I
GSM2011303	event_os: 0	3.03	age (years): 79	gender (1=m, 2=f): 1	bclc_staging: A	tnm_staging_clinical: I
GSM2011327	event_os: 0	3.2	age (years): 47	gender (1=m, 2=f): 2	bclc_staging: A	tnm_staging_clinical: I
GSM2011357	event_os: 0	3.2	age (years): 47	gender (1=m, 2=f): 2	bclc_staging: A	tnm_staging_clinical: I
GSM2011358	event_os: 0	3.2	age (years): 47	gender (1=m, 2=f): 2	bclc_staging: A	tnm_staging_clinical: I
GSM2011339	event_os: 0	3.28	age (years): 57	gender (1=m, 2=f): 1	bclc_staging: B	tnm_staging_clinical: IIIA
GSM2011397	event_os: 0	3.46	age (years): 76	gender (1=m, 2=f): 1	bclc_staging: A	tnm_staging_clinical: I
GSM2011396	event_os: 0	3.58	age (years): 76	gender (1=m, 2=f): 1	bclc_staging: A	tnm_staging_clinical: I
GSM2011299	event_os: 1	3.62	age (years): 65	gender (1=m, 2=f): 1	bclc_staging: B	tnm_staging_clinical: I
GSM2011361	event_os: 0	3.63	age (years): 75	gender (1=m, 2=f): 1	bclc_staging: A	tnm_staging_clinical: II
GSM2011390	event_os: 0	3.63	age (years): 75	gender (1=m, 2=f): 1	bclc_staging: A	tnm_staging_clinical: II
GSM2011386	event_os: 0	3.78	age (years): 65	gender (1=m, 2=f): 1	bclc_staging: A	tnm_staging_clinical: I
GSM2011385	event_os: 1	3.96	age (years): 78	gender (1=m, 2=f): 1	bclc_staging: A	tnm_staging_clinical: I
GSM2011335	event_os: 1	3.98	age (years): 55	gender (1=m, 2=f): 1	bclc_staging: B	tnm_staging_clinical: II
GSM2011376	event_os: 0	4.12	age (years): 69	gender (1=m, 2=f): 1	bclc_staging: B	tnm_staging_clinical: IIIA
GSM2011332	event_os: 0	4.19	age (years): 85	gender (1=m, 2=f): 1	bclc_staging: A	tnm_staging_clinical: I
GSM2011395	event_os: 0	4.35	age (years): 80	gender (1=m, 2=f): 1	bclc_staging: B	tnm_staging_clinical: II
GSM2011399	event_os: 0	4.43	age (years): 75	gender (1=m, 2=f): 1	bclc_staging: A	tnm_staging_clinical: I
GSM2011375	event_os: 0	4.7	age (years): 87	gender (1=m, 2=f): 1	bclc_staging: A	tnm_staging_clinical: I
GSM2011391	event_os: 0	4.71	age (years): 52	gender (1=m, 2=f): 1	bclc_staging: B	tnm_staging_clinical: II
GSM2011329	event_os: 0	4.79	age (years): 53	gender (1=m, 2=f): 1	bclc_staging: A	tnm_staging_clinical: I
GSM2011382	event_os: 1	4.82	age (years): 58	gender (1=m, 2=f): 1	bclc_staging: A	tnm_staging_clinical: II
GSM2011302	event_os: 0	4.82	age (years): 67	gender (1=m, 2=f): 1	bclc_staging: B	tnm_staging_clinical: IIIA
GSM2011392	event_os: 0	4.82	age (years): 73	gender (1=m, 2=f): 1	bclc_staging: B	tnm_staging_clinical: IIIA
GSM2011336	event_os: 0	4.98	age (years): 81	gender (1=m, 2=f): 1	bclc_staging: A	tnm_staging_clinical: I
GSM2011355	event_os: 0	4.98	age (years): 81	gender (1=m, 2=f): 1	bclc_staging: A	tnm_staging_clinical: I
GSM2011349	event_os: 0	4.98	age (years): 44	gender (1=m, 2=f): 1	bclc_staging: B	tnm_staging_clinical: II
GSM2011333	event_os: 0	5.76	age (years): 58	gender (1=m, 2=f): 1	bclc_staging: A	tnm_staging_clinical: I
GSM2011334	event_os: 0	5.76	age (years): 58	gender (1=m, 2=f): 1	bclc_staging: A	tnm_staging_clinical: I
GSM2011345	event_os: 1	6.29	age (years): 56	gender (1=m, 2=f): 1	bclc_staging: A	tnm_staging_clinical: I
GSM2011381	event_os: 0	7.76	age (years): 71	gender (1=m, 2=f): 1	bclc_staging: A	tnm_staging_clinical: II
		210.71

## Sheet: gene expression
Supplementary File S1. 13 cell cycle expression,P53 mutation state and the risk score information in TCGA cohort
Id	TP53	futime	fustat	Age	Gender	Grade	Stage	T	M	N	TICRR	SPDL1	SGO1	HJURP	CENPA	GINS1	EZH2	BRSK1	NUF2	PLK1	HMMR	E2F2	CDCA8	riskScore	AFP	child pugh	vascular_tumor_cell_type
TCGA-BW-A5NP		0	0	26	FEMALE	G3	Stage IV	T2	M1	N0	0.433765	2.44211	1.40009	5.58725	1.98201	4.18962	4.80013	0.423257	3.0714	1.62888	1.71571	0.360119	3.27058	1.43678
TCGA-BW-A5NQ		0	0	63	MALE	G3	Stage I	T1	MX	NX	0.70584	4.10009	4.52539	6.13681	5.92228	9.29369	12.3037	0.70089	7.95527	5.08195	14.3139	1.4943	16.2607	26.9422
TCGA-CC-A9FU		0	0	52	FEMALE	G2	Stage IIIA	T3a	M0	N0	1.00445	2.86068	1.43902	6.33957	4.14012	5.87652	5.77848	1.25947	6.40686	7.87826	1.81221	0.543548	13.4509	3.43876
TCGA-CC-A9FV		0	0	57	MALE	G2	Stage IIIA	T3	M0	N0	0.10768	0.941701	0.0459559	0.374898	0.266141	0.630136	0.689138	0.575776	0.284054	0.475172	0.306479	0.165792	0.824478	0.568969
TCGA-RC-A6M3		0	0	24	MALE	G3	Stage II	T2	M0	N0	0.959789	2.0689	1.40969	3.58623	2.30341	2.34502	9.78812	0.136809	3.23422	6.06752	4.97057	3.75181	8.12038	0.179098
TCGA-FV-A495		1	0	51	FEMALE	G2	Stage II	T2	M0	NX	0.293517	0.980876	0.978064	1.92451	1.3793	1.33921	3.31184	0.53699	1.95386	2.83068	1.73727	0.961357	1.91595	0.383143	39		None
TCGA-ED-A7PX		6	0	48	FEMALE	G3	Stage II	T2	M0	NX	0.317497	2.55625	0.69086	1.88379	2.38896	3.878	1.95792	0.323306	1.64164	4.48821	1.45482	0.682693	4.9365	0.624933	24		None
TCGA-ED-A7PZ	1	6	0	61	MALE	G2	Stage II	T2	M0	NX	0.244018	1.62505	0.444036	1.44461	1.05158	1.33536	2.76297	1.37322	2.12136	4.92201	1.95446	0.443142	2.78217	0.706135	2		Micro
TCGA-ED-A97K		6	0	54	MALE	G2	Stage IIIA	T3a	M0	N0	0.434006	1.65531	0.781746	2.83189	1.37917	0.798957	3.01084	3.21443	1.52084	3.94279	2.6132	0.366799	2.48027	2.04861	3		None
TCGA-BC-A3KF		8	0	66	FEMALE	G2	Stage I	T1	M0	NX	0.307532	1.49378	0.716964	0.879452	1.39754	2.35968	3.90804	2.14361	1.04731	1.55256	2.05786	0.394991	3.23177	2.217			None
TCGA-DD-A4NR		9	1	85	FEMALE	G3	Stage I	T1	M0	N0	0.762843	2.46316	1.06958	3.00433	2.31559	5.51684	3.96444	1.22536	1.9861	6.25828	4.23386	0.936118	6.70298	1.75416	40250	A	None
TCGA-DD-AACK		9	0	70	MALE	G2	Stage I	T1	M0	N0	0.246262	1.1427	0.237299	1.04999	0.801647	1.28604	1.53636	0.240875	0.770544	0.814588	2.17111	0.22349	2.68782	0.970783	5	A	None
TCGA-RC-A6M6	1	9	0	75	MALE	G3	Stage II	T2	M0	NX	0.8455	3.1248	1.17924	4.69735	2.99289	4.2353	3.10613	1.17993	2.21998	6.21524	5.84406	0.464691	8.93035	3.54665	12986	B	None
TCGA-FV-A496	1	10	0	84	FEMALE	G2	Stage I	T1	M0	NX	0.050898	0.594424	0.25471	0.684948	0.586583	0.580285	0.624161	0.458708	0.890397	0.758261	0.790969	0.103444	2.61887	0.836903	67
TCGA-DD-A3A8		11	1	75	MALE	G2	Stage II	T2	M0	N0	0.025479	0.350361	0.122015	0.305595	0.21591	0.440128	0.82631	0.628275	0.463089	0.592835	1.51794	0.092724	1.00893	0.945141	4	A	None
TCGA-DD-AADM		12	1	58	MALE	G3	Stage II	T2	M0	N0	0.098376	1.01155	0.597942	1.50869	1.10083	0.583505	3.09329	0.535223	1.46881	1.7231	2.20768	0.271864	1.99147	0.960243	112	A	Micro
TCGA-FV-A4ZQ	1	12	0	52	MALE	G2	Stage I	T1	M0	NX	1.27228	3.92025	1.61671	4.62763	3.35397	8.09564	5.57212	0.313877	3.76527	7.08756	8.19867	1.00522	9.16369	2.35924
TCGA-DD-A11B		14	1	73	MALE	G2	Stage I	T1	M0	N0	0.0762989	0.767336	0.339228	1.02385	0.547088	1.03442	0.999628	0.269608	0.650265	0.407485	1.01482	0.108439	1.22499	0.752677	15	A	None
TCGA-RC-A6M5		15	0	20	FEMALE	G2	Stage IVA	T1	M0	N1	0.0467135	0.476538	0.0574171	0.143806	0.0554192	0.119637	0.565903	0.298376	0.0980633	0.250664	0.251287	0.0316464	0.298856	0.534569		A	None
TCGA-DD-AAC8		16	1	72	MALE	G3	Stage I	T1	M0	N0	0.0590471	1.49724	0.151201	0.600504	0.416972	0.914664	1.01026	0.209889	0.768568	0.686151	0.582959	0.166674	0.778631	0.446584	1	A
TCGA-EP-A2KC		19	1	62	MALE	G3	Stage I	T1	MX	NX	0.253957	1.38028	0.607662	1.57	0.635027	1.64665	2.44825	0.723995	1.4358	1.54321	2.25731	0.304475	2.16053	0.862093	43	A	Micro
TCGA-5C-AAPD	1	20	0	61	MALE	G1	Stage II	T2	M0	N0	0.342934	1.09222	0.678107	3.68208	2.59187	5.25157	8.24317	0.723119	3.68291	7.1548	2.6446	1.53645	7.40154	3.21162		A	None
TCGA-BW-A5NO	1	20	0	50	MALE	G2	Stage IIIA	T3a	MX	NX	0.386998	1.54129	0.771308	1.12485	0.866977	2.48978	1.90095	1.84876	1.28953	0.824432	2.18396	0.636944	3.25454	1.12895			None
TCGA-ZP-A9D1		21	0	56	FEMALE	G2	unknow	T1	MX	NX	0.0768206	0.927792	0.14051	0.388518	0.368888	0.523592	1.78894	0.885017	0.575948	0.325435	0.699671	0.177418	0.78426	0.77813	8	A	Micro
TCGA-RC-A6M4		22	0	74	FEMALE	G2	Stage IIIA	T3	MX	NX	0.149152	0.846776	0.517991	1.34094	0.911939	1.59487	2.39944	0.375821	0.929506	1.58296	2.53098	0.485452	2.88476	1.1391	5	A	None
TCGA-T1-A6J8		23	0	68	MALE	G2	unknow	T1	M0	NX	0.0486381	0.855469	0.162453	0.1302	0.11648	0.856065	0.907639	0.758632	0.190255	0.197834	0.234736	0.0488392	0.582902	0.679933			Macro
TCGA-G3-AAV4	1	27	1	83	FEMALE	G1	Stage I	T1	M0	N0	0.0523118	1.18158	0.483445	1.0292	1.4582	1.69459	1.90813	0.120452	1.10091	0.60748	3.17371	0.101739	2.7171	1.57904	4	A	None
TCGA-WQ-A9G7	1	30	0	71	FEMALE	G3	unknow	T3a	M0	NX	0.432383	2.51836	2.04586	7.45807	6.1868	4.02599	5.26806	0.604702	4.96	4.64182	2.57983	0.845803	5.71674	2.03815
TCGA-GJ-A6C0		31	1	75	FEMALE	G2	Stage II	T2	MX	NX	0.499632	1.92232	1.14689	2.623	3.34301	4.85869	3.04801	2.50005	2.60652	2.46201	3.95509	0.71478	5.27076	4.66036			None
TCGA-BC-A10Z		34	1	62	FEMALE	G2	Stage I	T1	MX	N0	0.220771	1.51006	0.726849	1.83779	1.00965	2.3197	3.93595	0.130313	1.44939	3.74225	3.78512	0.571921	3.29133	1.03573	779		Macro
TCGA-2Y-A9HA	1	36	1	70	MALE	G2	Stage II	T2	MX	NX	0.394097	2.22455	0.752346	1.98709	1.5533	2.96813	2.24101	1.13472	5.19015	1.78923	2.9855	0.476959	3.66155	0.665935	114	A	Micro
TCGA-DD-A73E		44	0	66	MALE	G1	Stage I	T1	M0	N0	0.105406	1.00302	0.391522	0.600244	0.354995	1.37879	2.18947	0.0709448	0.425526	0.438899	1.0731	0.145646	1.58194	0.729483	1	A
TCGA-5R-AAAM		46	1	65	FEMALE	G2	Stage II	T2	M0	N0	0.0618975	0.648475	0.129951	0.396484	0.21665	0.533603	0.585037	0.512157	0.208493	0.31352	0.643415	0.120163	0.796758	0.66417	32	A
TCGA-UB-A7MD	1	52	1	67	MALE	G3	Stage I	T1	MX	N0	0.0668861	1.15542	0.487609	1.2659	0.627523	1.16931	1.99286	0.65317	1.27755	1.24809	2.90147	0.286881	2.772	1.26163	23	A	None
TCGA-ED-A8O6		56	1	50	FEMALE	G3	Stage IIIA	T3a	M0	N0	0.634868	1.22672	0.740888	3.48511	2.37738	3.75368	2.40074	0.640582	2.85477	3.29873	1.9374	0.567907	8.80917	2.35312	3000		None
TCGA-G3-A7M9	1	56	1	70	MALE	G2	Stage IIIB	T3b	MX	NX	1.94433	6.58111	4.47324	15.0833	11.0083	12.4301	8.80404	2.48293	13.4224	19.9003	8.75101	1.65912	34.3438	51.4308	22868	A	None
TCGA-G3-AAV6		65	1	53	FEMALE	G3	Stage IIIA	T3a	M0	N0	0.726822	1.97376	1.62127	8.28778	5.62746	8.92389	5.71854	0.719851	5.92255	6.4857	2.24388	0.462937	4.72922	5.52501	57875	A	None
TCGA-KR-A7K0		65	1	65	MALE	G1	Stage I	T1	M0	N0	0.0942906	0.576085	0.37579	1.22765	0.525672	0.671364	1.4661	0.472218	1.0852	0.718298	1.40365	0.114613	1.68035	0.912172	11		None
TCGA-GJ-A9DB		67	1	68	MALE	G2	Stage I	T1	MX	N0	0.316259	1.65081	0.990843	1.49179	1.55612	2.53377	2.59215	1.7295	1.10906	2.54358	3.79473	0.549766	2.91623	1.58979			None
TCGA-DD-A11A		79	0								0.214098	0.924601	0.637747	1.42075	1.02863	2.10043	1.92862	0.25089	2.07811	0.779439	1.59959	0.291379	2.47845	0.776152
TCGA-CC-5260		87	1	61	FEMALE	G1	Stage IIIC	T4	M0	N0	1.10155	1.71247	1.53646	3.28951	2.4541	5.70986	4.62162	1.95877	2.00695	3.76332	2.70036	1.43889	8.42827	1.78894			Micro
TCGA-BC-A10W		91	1	50	MALE	G3	unknow	T4	MX	NX	0.899452	3.03243	2.76707	11.1487	2.82926	8.4106	7.41026	0.58267	13.6511	11.9154	9.65073	0.764062	10.089	2.73222	79		None
TCGA-HP-A5MZ		91	1	78	MALE	G2	Stage I	T1	M0	NX	0.0856583	0.876916	0.197651	0.729268	0.651422	0.594262	1.06104	1.081	0.834321	0.876171	1.15806	0.216428	1.36031	0.897505			None
TCGA-QA-A7B7	1	94	0	48	MALE	G2	Stage II	T2	MX	NX	1.88151	4.57072	5.17782	8.56162	4.78169	8.32251	2.96421	0.344281	7.17384	9.37929	10.4838	2.30211	14.3211	0.153554	1751	A	None
TCGA-CC-5261		97	1	44	MALE	G2	Stage II	T2	M0	N0	0.618878	2.04314	1.19129	3.11468	2.70633	6.41846	4.32286	0.687742	4.51586	3.20125	2.26069	0.866246	3.97557	0.948393			Micro
TCGA-CC-A1HT	1	101	1	50	MALE	G3	Stage IIIA	T3	M0	N0	1.72972	5.92638	3.47803	12.2241	10.8703	8.63465	7.90795	0.926875	7.6156	16.4134	10.758	1.85441	20.5376	9.28095			None
TCGA-CC-5264		102	1	71	MALE	G2	Stage IIIA	T3	M0	N0	1.66724	3.53007	4.12291	4.3644	12.9172	17.3651	11.6742	0.993375	11.1745	8.43347	9.16861	2.65257	18.7824	14.7656			Micro
TCGA-CC-5262		103	1	67	MALE	G1	Stage IIIC	T4	M0	N0	0.311766	1.14128	1.24619	2.84249	3.49033	1.50771	2.5761	0.598805	1.875	2.84549	2.51596	0.67905	6.01199	1.38599			Micro
TCGA-DD-AACL	1	107	1	66	FEMALE	G3	Stage I	T1	M0	N0	0.417331	2.26251	1.78888	6.85554	6.17844	4.97904	7.29801	0.784013	6.42952	6.54312	6.14168	1.85963	11.4951	6.49078	1368	A	None
TCGA-DD-AADF		115	1	64	FEMALE	G4	Stage I	T1	M0	N0	0.268832	1.56782	0.763966	2.20276	3.26127	2.72362	2.27666	0.885182	2.21354	2.25773	2.4646	0.592551	3.06229	1.30666	725	A	None
TCGA-CC-5258	1	129	1	48	MALE	G2	Stage II	T2	M0	N0	0.854106	2.34901	1.2289	5.36767	3.15045	4.19471	5.228	0.549964	3.08367	5.50166	5.03575	0.499662	6.11037	2.60285			None
TCGA-CC-5263	1	129	1	35	MALE	G1	Stage IIIA	T3	M0	N0	1.9283	4.53004	2.10771	11.1654	9.40643	8.53206	11.9009	0.435332	4.85766	13.3522	10.7155	3.8763	16.0763	6.15867			Micro
TCGA-DD-AAD0		137	0	73	FEMALE	G2	Stage I	T1	M0	N0	0.413259	1.64101	0.884795	3.02719	2.05177	3.26754	3.21271	0.0388214	2.07189	4.42595	3.41501	0.554309	2.75224	0.846117	4	A	None
TCGA-CC-A8HT	1	140	1	74	MALE	G2	Stage IIIA	T3	M0	N0	0.924921	3.42584	4.7528	17.3293	10.4312	6.20293	8.95152	1.66618	9.60623	7.06821	4.98823	2.5047	16.0986	11.1028
TCGA-DD-AAE6	1	141	0	59	FEMALE	G2	Stage I	T1	M0	N0	0.833358	1.74988	1.51958	6.33753	3.19415	3.50067	6.44612	1.93511	7.05538	7.54048	3.20755	1.83582	10.3838	1.35038	113	A	None
TCGA-BC-A112		153	1	80	MALE	G2	unknow	T3	MX	NX	0.336926	2.19611	0.549197	2.08097	1.46955	2.80912	3.55357	0.899586	1.93168	3.52895	2.43266	0.648446	5.14266	1.23412	233		Micro
TCGA-DD-AACX		170	0	66	MALE	G3	Stage II	T2	M0	N0	0.254509	1.17075	0.907752	3.04573	1.70049	1.7185	2.23256	0.460369	2.48302	3.04101	3.77168	0.742275	4.84679	1.1869	3	A	Micro
TCGA-DD-A39Y		171	1	67	MALE	G3	Stage I	T1	M0	NX	0.447286	2.97453	2.1298	2.99938	4.94933	2.29809	6.24332	1.39081	2.89616	5.49072	6.39953	0.91918	11.7932	4.34283	5600	A
TCGA-DD-AACZ	1	171	1	63	FEMALE	G4	Stage I	T1	M0	N0	0.792789	2.64155	1.41584	5.26769	2.22199	4.23084	3.24797	0.430854	2.5658	5.81044	3.83139	0.678552	6.37599	1.01359	25	A	Micro
TCGA-G3-A3CI		180	0	71	MALE	G2	Stage I	T1	M0	N0	0.0468674	0.325392	0.194909	0.363411	0.20903	0.213978	0.536235	0.793183	0.209595	0.383156	0.3212	0.706414	0.470075	0.435157	2	A	None
TCGA-DD-A1EI	1	183	0	46	MALE	G2	Stage I	T1	M0	N0	0.259837	1.74792	1.13692	2.05539	1.30825	2.47423	3.06599	0.701248	1.15535	1.73332	2.62924	0.480596	3.6345	1.07307	24	B	None
TCGA-FV-A3R2	1	194	1	75	MALE	unknow	Stage I	T1	MX	NX	0.267155	1.89789	1.47051	2.01935	2.9625	1.82777	3.17606	0.922238	0.844993	1.84204	3.18111	0.475602	5.29851	1.62248			None
TCGA-DD-AACH		195	1	69	MALE	G3	Stage II	T2	M0	N0	0.476626	3.91426	2.26931	7.8483	4.69915	8.18202	17.2893	1.05863	8.11349	10.1668	11.6496	2.5346	10.1185	19.0075	7	A
TCGA-CC-A9FS		211	0	55	MALE	G2	Stage II	T2	M0	N0	0.258801	1.11952	0.54245	1.46115	0.760666	0.746409	2.66422	0.295808	0.559371	0.749015	0.741579	0.355392	1.53131	0.554246			None
TCGA-UB-A7MF	1	214	1	56	MALE	G2	Stage IIIA	T3a	MX	NX	0.682676	1.31213	0.656512	2.54961	2.63158	2.36573	5.3516	0.477247	1.73246	4.08399	1.13052	0.54993	5.71805	1.24579	2505	A	None
TCGA-CC-A7IE		217	1	57	MALE	G2	Stage IIIA	T3	M0	N0	0.633313	1.79002	1.69962	5.18117	2.60133	2.39902	3.56097	0.604953	4.36802	5.79929	2.91043	0.30658	3.32215	0.534933			None
TCGA-CC-A123		219	0	24	FEMALE	G1	Stage IIIA	T3	M0	N0	0.339424	0.564089	0.569012	1.73367	1.80051	1.58977	2.32897	0.298159	0.541014	1.08031	0.439296	0.197519	1.52795	0.866453			None
TCGA-DD-A119	1	223	1	40	MALE	G3	Stage IV	T3a	M1	N0	0.0652672	0.646678	0.262632	0.497522	0.691345	0.570662	0.703356	0.789987	0.657876	0.741151	0.46441	0.110539	0.962451	0.689909	1836	A	None
TCGA-MR-A520		229	0	58	MALE	G1	Stage I	T1	MX	NX	0.0296702	0.285012	0.185349	0.150558	0.0676917	0.325258	0.330768	0.858705	0.0855566	0.185315	0.414118	0.0562245	0.302903	0.71604			None
TCGA-DD-A3A1		233	1	65	MALE	G2	Stage IIIA	T3b	M0	N0	0.0919114	0.804035	0.26544	1.15412	0.512408	0.719366	1.71223	1.33329	0.525884	1.41315	1.15654	0.126617	1.80257	1.3521	6	A	None
TCGA-FV-A3I1	1	247	1	81	FEMALE	G2	Stage II	T2	MX	N0	0.431627	1.15852	0.804277	2.1602	1.53353	2.2612	3.46687	1.1802	1.58993	4.02763	3.61831	0.73379	5.26329	1.72103			Micro
TCGA-CC-A9FW		248	0	68	MALE	G2	Stage IIIA	T3	M0	N0	0.572998	2.06411	0.916234	1.7449	1.08458	4.47764	3.00369	0.508253	1.04323	1.90465	1.81161	0.278918	2.29165	0.77265			Micro
TCGA-CC-5259	1	250	0	60	FEMALE	G2	Stage IIIC	T4	M0	N0	0.123703	0.553823	0.41961	1.47545	1.36591	0.828419	0.605949	0.705182	1.44268	1.05205	0.38409	0.144289	0.994995	0.681771			None
TCGA-2Y-A9HB		260	0	66	MALE	G2	Stage I	T1	MX	NX	0.096602	0.72494	0.226165	0.675018	0.300156	0.372438	1.41198	0.272358	0.595499	0.894255	1.25102	0.211535	1.17614	0.617519	21		None
TCGA-4R-AA8I	1	262	1	66	MALE	G2	Stage II	T2	MX	NX	0.331609	1.95734	0.943726	2.19988	2.09564	1.83414	2.41756	1.26019	1.35546	1.85024	4.24722	0.432686	4.69555	2.08135	5	A	None
TCGA-CC-A7IK		262	1	59	MALE	G3	Stage IIIA	T3	M0	N0	0.414764	2.69415	1.34868	4.85931	2.76157	3.36768	3.73089	0.201617	4.48071	6.61612	6.04774	0.898773	9.88756	1.93836			None
TCGA-CC-A5UE	1	272	1	48	MALE	G2	Stage IIIB	T4	M0	N0	0.783785	3.16102	1.64361	7.67875	4.55832	5.19157	5.18051	1.4524	7.84129	6.45036	9.314	1.92161	19.4095	17.8142			Micro
TCGA-CC-A7IL		278	1	61	MALE	G1	Stage IIIA	T3	M0	N0	0.169379	1.25371	0.425983	1.53635	0.627955	0.823568	1.56372	0.150519	1.40658	1.62257	2.12044	0.30697	1.63913	0.555289			None
TCGA-CC-A8HV	1	279	1	51	FEMALE	G2	Stage II	T2	M0	N0	0.324785	2.92072	1.34524	4.23318	3.10736	2.69945	5.65986	1.68446	4.22855	2.51506	1.86185	0.463767	4.32292	1.60605			Micro
TCGA-DD-A73B		283	1	72	FEMALE	G2	Stage I	T1	M0	N0	0.260601	1.81211	2.06625	2.0656	6.23985	3.42973	4.23397	0.455158	2.65557	3.80476	6.32622	0.370137	4.0354	2.63969	30	B	None
TCGA-MI-A75C		291	0	64	MALE	G3	Stage I	T1	M0	N0	0.0960838	0.325627	0.31891	1.52533	0.665275	0.711517	1.23227	0.86122	1.59302	1.39403	0.800412	0.414947	2.35261	0.869745	4	A	None
TCGA-ED-A66Y		296	1	51	FEMALE	G3	Stage IIIA	T3a	M0	N0	0.499039	2.31289	0.981125	3.34922	2.7658	4.87022	10.9246	0.569093	3.40455	4.9554	5.55862	0.589923	5.19931	6.47872	12100		None
TCGA-CC-A7IG	1	299	1	47	MALE	G2	Stage II	T2	M0	N0	0.366062	1.61569	2.61757	6.03447	10.1547	4.51734	5.71072	0.352528	4.41879	10.9642	2.14766	1.44271	7.2157	1.25999
TCGA-CC-A3M9	1	300	1	45	MALE	G3	Stage IIIA	T3	M0	N0	1.50835	4.07071	4.27524	7.74547	14.5222	11.4715	7.69369	1.74875	9.4597	18.8826	4.8415	1.80213	26.1681	9.07164			None
TCGA-CC-A8HS		300	1	18	MALE	G1	Stage IIIC	T3	M0	N1	1.1156	2.60727	2.20263	10.5965	7.11182	9.94783	9.72522	1.6826	10.8338	4.5408	2.19113	0.803929	5.91994	7.49669
TCGA-CC-A3MA	1	303	1	61	MALE	G2	Stage IIIA	T3	M0	N0	0.616368	4.73203	1.13561	8.77503	6.70046	6.13753	8.49726	1.02351	10.687	9.3311	4.26893	1.41658	19.398	11.1706			Micro
TCGA-EP-A3JL		303	0	76	MALE	G2	Stage I	T1	MX	NX	0.216622	0.963214	0.422037	1.70195	1.01065	1.87007	1.80894	1.22456	1.63017	1.67983	1.26774	0.513408	2.49311	1.05165	13	A	Micro
TCGA-CC-A5UD	1	304	1	45	MALE	G2	Stage IIIA	T3	M0	N0	0.809519	2.82865	3.45883	12.7511	8.209	10.9012	5.40978	0.690606	11.7473	13.5984	11.1113	1.9236	9.42139	5.51137			Micro
TCGA-BC-A10R	1	308	1	66	FEMALE	G2	unknow	T3	MX	NX	0.100793	0.560328	0.161971	0.52638	0.571957	0.516724	1.29421	0.259851	0.368842	0.778366	0.334263	0.163502	1.61086	0.661425	27
TCGA-UB-AA0V		314	0	69	FEMALE	G1	Stage I	unknow	MX	NX	0.0394399	0.578072	0.0937797	0.130087	0.0974794	0.828164	0.55571	0.172546	0.156061	0.179842	0.266603	0.065785	0.592778	0.567352	3	A	Micro
TCGA-CC-A3MB	1	315	1	36	MALE	G1	Stage IIIA	T3	M0	N0	1.03373	3.81879	1.62452	8.72119	4.30546	6.43423	6.45135	1.20753	6.3399	7.37316	5.08133	1.03942	5.77923	1.98153			None
TCGA-5C-A9VH		322	0	70	MALE	G2	Stage I	T1	M0	N0	0.221967	1.04608	0.430976	2.0149	1.07311	1.59281	2.47981	1.02711	1.69971	1.75305	1.39717	0.201548	2.60499	1.34422		A	Micro
TCGA-UB-AA0U		327	0	60	MALE	G2	Stage II	T2	MX	NX	0.425311	1.67362	1.36598	1.61681	1.52716	4.62542	8.63906	0.85676	2.20386	3.38464	3.95985	0.88052	3.36893	1.87971	26	A	Micro
TCGA-5C-A9VG		328	0	58	MALE	G2	Stage II	T2	M0	N0	0.910802	3.40741	1.06439	2.54405	1.14729	3.24373	4.71098	0.333851	3.93105	9.64608	5.52271	0.640527	6.55074	0.311875		A	None
TCGA-MR-A8JO		330	0	34	MALE	G3	Stage I	T1	MX	N0	0.15198	1.59932	0.197885	0.713691	0.305599	0.665037	1.7613	0.586011	0.605127	1.0094	0.786316	0.257796	1.16586	0.499906	2		None
TCGA-ZS-A9CG		341	0	55	MALE	G2	Stage II	T2	MX	NX	0.0341087	0.30853	0.0855594	0.123217	0.0825823	0.301919	0.366669	0.17054	0.0730639	0.107511	0.228832	0.0975301	0.281888	0.515485		A	None
TCGA-CC-A8HU	1	344	1	39	FEMALE	G3	Stage IIIA	T3	M0	N0	1.07605	3.433	2.43213	5.6247	5.1136	9.51855	12.1052	1.08053	5.78539	6.24953	3.46545	2.95176	11.4306	1.65184
TCGA-WJ-A86L	1	345	0	68	FEMALE	G2	Stage I	T1	MX	NX	0.424985	1.25203	1.25344	1.8398	1.77816	3.4068	2.44786	3.10846	2.38305	1.96915	1.99583	1.4968	4.30251	1.23081	16	A	None
TCGA-CC-A5UC		347	1	63	MALE	G3	Stage IIIA	T3	M0	N0	0.663938	3.51426	1.96354	4.52374	4.68853	5.13751	3.26647	1.27505	4.22993	6.07975	5.26323	0.499126	5.51586	1.36444			Micro
TCGA-DD-AAC9	1	347	0	51	MALE	G2	Stage I	T1	M0	N0	0.0399632	0.301239	0.219286	0.282456	0.205608	0.21814	0.609933	0.193567	0.235413	0.569359	0.457005	0.158221	0.825682	0.521004	5	A
TCGA-DD-A1EE	1	349	1	73	MALE	G3	Stage IIIA	T3	M0	N0	0.218033	1.1984	0.57028	1.84582	0.615873	1.50108	2.71425	0.313984	1.4485	1.55546	3.06793	0.36927	3.04206	1.11583	3	B	Macro
TCGA-G3-AAV5		354	0	67	MALE	G2	Stage II	T2	M0	N0	0.0876804	0.819059	0.423385	1.85517	0.734751	0.913519	2.21199	0.323923	1.38778	1.0421	3.32742	0.341998	2.83789	1.49155		A	None
TCGA-2Y-A9H6		357	0	68	FEMALE	G2	Stage I	T1	MX	NX	0.118479	0.875224	0.242711	0.659995	0.390443	0.919006	1.35018	0.334039	0.38163	1.02706	0.539547	0.149989	0.887007	0.574993	114
TCGA-G3-AAV1		359	1	51	MALE	G3	Stage IIIC	T4	M0	N0	0.180991	1.22408	0.472922	1.17973	0.502113	1.42852	1.71346	0.160249	0.694629	1.73048	2.77347	0.149286	0.938534	0.727281	8	B
TCGA-K7-AAU7	1	359	0	61	MALE	G2	Stage II	T2a	MX	NX	0.505402	3.98685	1.02294	2.98129	1.98752	2.65026	3.85742	0.867222	1.94374	3.07694	5.16819	0.745537	5.11845	0.987881	290	A	None
TCGA-G3-A7M7		361	0	65	MALE	G1	Stage I	T1	MX	NX	0.0254226	0.491858	0.0502196	0.268328	0.118487	0.388556	0.670749	0.756305	0.0889473	0.430791	0.211647	0.0587138	0.657499	0.755019	4	A
TCGA-G3-AAV7	1	361	0	38	MALE	G2	Stage II	T2	M0	N0	0.92316	2.30855	5.47307	8.48831	7.94306	12.8728	11.4462	0.913791	20.2868	13.6823	11.5816	3.70031	19.165	0.837939	3	A	None
TCGA-CC-A3MC		363	0	54	MALE	G2	Stage IIIA	T3	M0	N0	0.320233	1.30752	1.13966	3.95336	1.88987	3.1653	3.98226	1.23087	5.03044	4.29188	3.9941	1.44042	4.06322	0.886688			None
TCGA-EP-A3RK		363	0	73	MALE	G2	Stage IIIA	T3a	MX	NX	0.610168	1.64281	1.23107	4.19539	2.73444	2.45261	2.7427	1.24231	2.6568	3.59146	3.26626	0.751567	3.26634	0.996194	7	A	Micro
TCGA-CC-A7IH		365	0	58	MALE	G1	Stage IIIA	T3	M0	N0	0.128939	1.18513	0.360604	1.22098	0.528693	0.781745	1.96294	0.168319	1.16419	1.15265	1.67364	0.313796	2.05235	0.636815			Micro
TCGA-DD-AACF	1	365	1	68	MALE	G3	Stage I	T1	M0	N0	0.180055	1.33256	0.739074	1.94877	0.92142	4.04725	5.71337	0.0409207	2.16223	1.67165	4.21793	1.0873	2.45887	1.46929	16	A
TCGA-FV-A3R3		366	1	38	FEMALE	G2	Stage I	T1	MX	NX	0.0256246	0.796232	0.107799	0.201906	0.190001	0.313138	0.781618	0.303618	0.192116	0.358076	0.300848	0.0723315	0.741204	0.543004			None
TCGA-LG-A9QD		366	0	68	MALE	G2	Stage IIIA	T3a	M0	N0	0.0122055	0.558156	0.0714389	0.152086	0.112049	0.105038	0.570733	0.106796	0.122011	0.183126	0.416872	0.0563774	0.283824	0.503034			None
TCGA-G3-AAV2		372	0	50	MALE	G1	Stage I	T1	M0	N0	0.0370235	0.602348	0.0812622	0.188263	0.088239	0.44447	0.511631	0.0455553	0.24288	0.367601	0.335888	0.0249393	0.661453	0.509848	4	A	Micro
TCGA-DD-A4NQ		373	1	60	MALE	G3	Stage II	T2	M0	N0	0.310094	2.36156	2.21727	2.29163	2.03176	3.70413	5.89231	1.05593	4.51393	5.77262	7.15172	0.718626	6.50555	1.43988	141	A	None
TCGA-DD-AACD		381	1	48	MALE	G4	Stage I	T1	M0	N0	0.0779105	0.36542	0.285007	0.704305	0.342334	0.399309	1.39935	0.195674	0.403836	0.397285	0.751484	0.297671	0.923042	0.594274	2	A	None
TCGA-CC-A7IJ	1	382	0	56	MALE	G3	Stage II	T2	M0	N0	1.39294	5.14117	3.59826	15.4278	17.851	4.97494	10.683	1.27974	6.33563	23.2179	2.60749	1.60356	18.5961	7.89989			None
TCGA-BC-A69I		387	0	69	MALE	G1	Stage I	T1	M0	N0	0.0218182	0.302735	0.0957767	0.181243	0.215703	0.260364	0.88735	0.137876	0.230221	0.312374	0.450218	0.041058	0.412485	0.601794	2		None
TCGA-LG-A6GG		387	0	79	FEMALE	G2	Stage II	T2	M0	NX	0.0686616	1.50773	0.35621	1.11634	0.837498	0.78212	1.90976	0.455133	0.733169	1.21196	3.27781	0.26269	1.79136	1.05953		A	None
TCGA-ED-A7PY		390	0	20	FEMALE	G3	Stage II	T2	M0	NX	0.175745	1.13778	0.385739	3.11623	1.33083	1.05033	1.14636	0.408971	2.56982	0.752428	1.09353	0.126659	1.29791	0.800888	2		None
TCGA-DD-A1EF		394	1	57	FEMALE	G3	Stage I	T1	M0	N0	0.729865	2.3513	0.833676	2.43192	1.38845	3.60712	3.22422	0.537612	1.55413	3.27334	1.35928	0.722413	5.3096	0.567271	16211	B	None
TCGA-WQ-AB4B	1	395	0	62	MALE	G2	Stage II	T2	M0	NX	0.115166	1.06977	0.355467	0.830942	0.747192	0.780489	1.7921	1.19663	0.764504	0.48915	0.568506	0.216107	1.31045	0.868653	5	A	None
TCGA-ZP-A9D4		395	0	64	FEMALE	G1	unknow	T1	MX	NX	0.130556	0.848452	0.27684	0.880699	0.26252	0.914061	1.6158	0.145212	0.536414	1.02725	1.38873	0.126059	2.07833	0.785573	2	A	None
TCGA-3K-AAZ8		396	0	65	MALE	G1	Stage IIIB	T3b	MX	NX	0.0484284	0.743372	0.0434841	0.23234	0.130577	0.318256	1.16158	0.467076	0.209048	0.264218	0.239649	0.0779532	0.569315	0.615029			None
TCGA-CC-A7II	1	399	0	54	MALE	G3	Stage IIIA	T3	M0	N0	1.73654	4.5445	2.47141	7.2235	6.39234	10.8513	10.7647	0.488737	5.6998	13.7954	3.93358	2.75205	17.2089	1.15552			None
TCGA-ED-A7XP	1	400	0	53	FEMALE	G3	Stage II	T2	M0	N0	0.221073	2.20891	0.603956	1.56696	0.787219	1.38924	2.15868	0.874573	1.88668	1.81827	4.49826	0.253475	2.36098	1.04878	18		None
TCGA-ED-A66X		406	0	35	MALE	G3	Stage IIIA	T3a	M0	N0	0.666665	1.64681	0.703665	2.56304	1.52028	3.89836	3.23083	1.68122	2.30278	3.15548	2.98216	0.39881	3.74979	1.91335	5840		None
TCGA-ED-A8O5		406	0	59	FEMALE	G3	Stage IIIA	T3a	M0	N0	0.357211	2.49094	0.650288	3.12803	1.87853	2.52147	2.74072	0.156276	2.08474	1.51696	1.54299	0.132644	2.14515	0.752181	498		Micro
TCGA-ED-A82E		408	0	60	FEMALE	G2	Stage IIIA	T3a	M0	N0	0.084775	0.74553	0.131611	0.318264	0.289106	1.78937	0.84904	1.53328	0.459895	0.78469	0.388413	0.149627	0.555869	1.07584	4		Micro
TCGA-BD-A3EP	1	409	0	75	FEMALE	G2	Stage I	T1	M0	N0	0.158123	1.18695	0.427628	0.881658	0.717823	1.1897	1.93591	0.648536	0.825614	1.41547	1.12111	0.356491	2.18119	0.692771	17	A	Micro
TCGA-DD-AA3A		410	1	81	FEMALE	G4	Stage I	T1	MX	N0	1.13042	5.493	2.39917	7.55406	5.19232	4.55031	6.06766	1.14355	6.37965	9.32351	6.05798	1.1185	8.91811	0.563743	1	A	None
TCGA-G3-AAV3		412	0	58	FEMALE	G2	Stage II	T2	M0	N0	0.235636	0.917704	0.538303	2.41094	0.876141	1.79774	2.26057	0.299798	1.55032	2.6144	2.86916	0.507183	4.03389	1.26427	5	A
TCGA-YA-A8S7	1	412	1	68	MALE	G3	Stage IIIA	T3a	MX	N0	0.740298	2.2161	0.860855	9.92336	6.2733	3.8782	5.52475	0.455782	5.43998	8.49367	3.48499	1.62292	12.3292	6.51974	56		Macro
TCGA-DD-A1EL	1	415	1	23	MALE	G3	Stage II	T2	M0	N0	0.322526	3.54148	2.00463	6.10775	3.35251	5.15481	2.61547	0.64287	5.2693	6.56555	7.92396	0.710069	6.75457	2.09299	5	A	None
TCGA-DD-AACP		415	0	64	MALE	G3	Stage I	T1	M0	N0	2.21664	3.67697	2.48411	7.6852	4.52204	7.84232	9.29404	0.590065	5.66419	8.83451	3.50501	1.3137	8.75053	0.418089	227	A	Micro
TCGA-G3-A25S		416	1	64	MALE	G2	Stage I	T1	M0	N0	0.386922	1.61089	1.11262	2.42318	2.31383	2.21029	1.99748	1.90702	1.75032	3.36296	1.6153	0.648521	2.55006	0.815976	281	A	None
TCGA-DD-A3A7	1	419	1	67	MALE	G3	Stage IIIB	T3b	M0	N0	0.367808	0.433313	0.335104	0.991893	1.91126	1.01767	2.0373	0.941187	0.815133	1.78844	0.814772	0.502195	2.07821	0.842408	120		Micro
TCGA-ED-A627		423	0	74	MALE	G2	Stage I	T1	M0	NX	0.0567728	0.786354	0.17653	0.483746	0.340775	0.596061	1.05046	0.714079	0.260116	0.597091	0.580704	0.156612	0.81304	0.709818			Micro
TCGA-DD-AADC	1	425	1	53	MALE	G3	Stage I	T1	M0	N0	1.16453	7.70652	3.56472	3.63976	3.63045	6.53185	5.75304	2.41103	9.23697	3.27236	19.255	0.491723	12.2067	5.4526	36	A	Micro
TCGA-LG-A9QC		425	0	48	MALE	G2	Stage I	T1	M0	NX	0.102022	0.712915	0.14525	0.782147	0.63088	0.888422	1.04514	0.337769	0.689093	0.730062	1.77757	0.10189	1.09784	0.904432			None
TCGA-ED-A7XO	1	427	0	29	MALE	G2	Stage IIIA	T3a	M0	N0	0.423157	2.50535	1.55015	1.29743	1.60353	3.99447	2.11509	0.267261	3.23957	3.03504	3.49231	1.4774	5.82085	0.235883	4		None
TCGA-G3-A7M8		430	0	31	MALE	G1	Stage I	T1	MX	NX	0.0113818	0.460432	0.18986	0.245268	0.115739	0.418438	0.71902	0.0448147	0.153599	0.220993	0.349865	0.11566	0.588728	0.512275	5	A	None
TCGA-DD-AACQ	1	432	1	50	MALE	G3	Stage II	T2	M0	N0	0.159166	0.836012	0.41635	1.50544	0.951537	3.30542	2.98976	0.0476943	0.88818	1.67415	0.754	0.399488	5.23093	1.74972	7	A	None
TCGA-DD-AADQ		436	0	59	MALE	G3	Stage II	T2	M0	N0	0.056516	1.04589	0.242699	0.561931	0.395628	0.380633	1.02726	0.870757	0.42986	0.312286	0.907439	0.105933	0.735848	0.724884	7	A
TCGA-ES-A2HT		438	1	54	MALE	G2	Stage I	T1	MX	NX	0.0170282	0.246255	0.0249166	0.128971	0.136281	0.0781552	0.449975	0.285571	0.0567404	0.257154	0.10097	0.0961322	0.48933	0.568861	4	A	None
TCGA-BC-A69H	1	444	0	64	MALE	G3	Stage II	T2	M0	NX	0.44368	1.15476	1.21025	2.04709	2.54273	3.94623	3.2403	0.577829	2.5573	7.51463	2.24458	0.706815	3.10696	0.494614	103900	A	None
TCGA-G3-A7M5		447	0	76	MALE	G2	Stage I	T1	MX	NX	0.0400442	0.509593	0.118913	0.25898	0.259492	0.574083	0.844696	0.221563	0.223697	0.282732	0.593336	0.0689086	0.641272	0.643773	6	A	None
TCGA-5R-AA1D		449	0	17	FEMALE	G3	Stage IIIA	T3a	M0	N0	0.0320488	1.07968	0.135276	0.227679	0.240246	0.356425	0.714571	0.452988	0.425112	0.230632	0.426267	0.136647	0.469806	0.479074	5	B	None
TCGA-G3-A25Y		452	1	52	FEMALE	G3	Stage I	T1	M0	N0	1.24564	2.12343	1.29199	5.81543	2.812	5.99271	6.73572	0.383001	4.55906	2.48717	2.32085	0.762532	6.60522	1.69135	35	A	None
TCGA-DD-AADO		453	0	55	MALE	G3	Stage I	T1	M0	N0	0.364331	0.437513	0.270231	1.5691	2.406	1.12094	1.61064	0.912377	0.766078	0.820494	0.305725	0.235986	1.33387	1.10655	176037	A	None
TCGA-DD-AADP		458	0	45	MALE	G3	Stage I	T1	M0	N0	0.276988	1.15705	0.542818	1.03324	0.702066	1.35871	1.55774	0.140655	1.50188	1.17864	1.06641	0.118041	1.30448	0.432403	9	A	None
TCGA-RC-A7SH	1	468	0	42	MALE	G3	Stage II	T2	M0	N0	0.948849	1.75809	1.69621	3.75294	2.26299	3.60518	2.74427	4.13807	3.94467	4.16603	2.42673	1.20365	4.21385	1.06599	2466	A	None
TCGA-DD-AACG	1	469	1	52	MALE	G4	Stage II	T2	M0	N0	0.275519	1.97829	1.88534	2.44474	3.36479	2.18249	4.13151	0.652317	2.26007	3.1983	2.56013	0.499069	3.3312	0.66557	11718	A
TCGA-RC-A7SK	1	472	0	59	MALE	G3	Stage I	T1	M0	N0	0.12561	1.36172	0.305774	0.848696	0.716063	1.37735	1.6337	0.699401	0.696313	1.50767	2.45707	0.210979	1.60099	0.998475	25	A	Micro
TCGA-DD-AADS		474	0	63	MALE	G2	Stage I	T1	M0	N0	0.0279169	0.120026	0.0953157	0.0545659	0.105142	0.403615	0.576338	0.0542817	0.131783	0.13688	0.105943	0.124173	0.337782	0.515158	11	A
TCGA-G3-AAV0		476	0	58	MALE	G2	Stage I	T1	M0	N0	0.0405014	0.451159	0.148159	0.415606	0.434732	0.434985	0.717408	0.171283	0.209182	0.35745	0.132567	0.0914597	0.578869	0.562599	4	A	Micro
TCGA-DD-AAEB		478	0	60	MALE	G2	Stage I	T1	M0	N0	0.0396212	0.380113	0.15021	0.261369	0.076307	0.208303	1.10426	0.291524	0.288051	0.197093	0.307555	0.0166374	0.343205	0.595157	1	A
TCGA-G3-AAUZ		480	0	48	MALE	G2	Stage I	T1	M0	N0	0.342771	0.602881	0.587767	1.64876	1.04386	1.55418	2.04995	0.42176	1.06409	1.17698	1.00037	0.81225	2.07774	0.524026	3	A	Micro
TCGA-UB-A7ME		486	0	51	MALE	G2	Stage I	T1	MX	NX	0.279137	1.54085	0.579682	1.56282	1.00075	4.24855	2.75679	0.920594	2.16254	4.87406	1.77842	0.565326	4.24533	1.05122	1388	B	None
TCGA-UB-A7MC	1	500	0	59	MALE	G3	Stage IIIA	T3a	MX	N0	0.968555	2.20852	1.04775	4.90605	1.48029	2.98638	5.32489	0.166467	3.71291	2.89415	3.55541	0.897419	3.76096	0.566228	126	A	Micro
TCGA-MI-A75E		507	0	61	MALE	G2	Stage IIIC	T4	M0	N0	0.0980758	0.572387	0.303328	0.759708	0.557213	0.363696	1.53237	0.463203	0.880139	0.999353	1.32752	0.151005	1.99493	0.827833	5	A	None
TCGA-K7-A6G5		512	0	66	MALE	G2	Stage I	T1	MX	N0	0.0465938	0.390244	0.209406	0.595216	0.347833	0.669058	0.816256	0.815374	0.781832	0.838105	0.52099	0.218634	1.31377	0.766446
TCGA-K7-A5RG	1	519	0	66	MALE	G1	Stage I	T1	MX	NX	0.557607	3.14615	1.55106	3.24133	1.38013	4.88606	4.53912	0.736673	2.41451	3.36203	4.26032	1.45781	6.87621	0.806342	19		Micro
TCGA-5R-AA1C		520	0	57	MALE	G2	Stage II	T2	M0	N0	0.0377408	1.09053	0.473351	1.57678	0.616789	0.979935	1.27224	0.530718	1.36088	1.01829	1.82994	0.141121	1.98152	0.927406	2	B	None
TCGA-G3-A5SM	1	520	0	58	MALE	G3	Stage II	T2	M0	NX	0.113436	0.830819	0.683759	1.22483	0.903869	1.46868	1.90319	1.81472	1.46821	2.4655	3.13706	0.310206	1.95315	1.68219	12	A	Micro
TCGA-DD-A3A3		535	1	45	MALE	G2	Stage I	T1	M0	N0	0.10487	0.491867	0.448551	0.84553	0.945639	0.549825	0.81438	0.964649	1.04833	1.84634	1.60147	0.27325	1.29023	0.755148	6	B	None
TCGA-O8-A75V		538	0	54	MALE	G2	Stage I	T1	MX	NX	0.111542	0.860456	0.22764	0.701382	0.447729	0.719421	1.34529	0.500825	0.870495	1.62344	1.09861	0.216931	1.61153	0.641626	7	A	Micro
TCGA-BC-A5W4	1	547	1	69	MALE	G3	Stage IIIA	T3a	M0	NX	0.0640456	1.10598	0.415328	0.576123	1.01144	1.24463	1.94725	0.866053	0.618402	0.894112	1.09372	0.0986094	2.23891	1.14881		A	None
TCGA-DD-AAE1		552	0	52	MALE	G3	Stage I	T1	M0	N0	0.221248	1.12551	0.373547	1.33227	0.562457	1.51149	1.80245	0.625436	1.37805	0.859165	1.0681	0.0786113	1.59847	0.811513	2693	A
TCGA-DD-AADU		554	0	60	MALE	G3	Stage II	T2	M0	N0	0.0239166	0.355221	0.209976	0.327228	0.258967	0.109771	0.47894	0.308086	0.205875	0.370561	0.663698	0.0245492	0.452157	0.600629	52	A
TCGA-2Y-A9H5		555	1	59	FEMALE	G3	Stage I	T1	MX	N0	0.30098	0.994197	0.408185	2.39979	1.29599	1.25844	2.3233	0.545973	1.10687	2.04301	1.07604	0.244892	2.28163	0.978147	11700		Micro
TCGA-DD-AADY		555	0	55	FEMALE	G2	Stage I	T1	M0	N0	0.220075	1.10691	0.3305	1.49422	0.736155	1.59488	1.36302	0.472958	1.35086	0.995005	1.59068	0.107003	1.91827	0.904609	9	A	None
TCGA-DD-AAE0	1	555	0	45	FEMALE	G4	Stage IIIA	T3a	M0	N0	0.895372	2.93826	1.20024	6.52755	3.69186	5.6844	3.69571	0.617808	6.48763	5.48383	2.38593	0.860457	7.5049	0.99439	8751	A
TCGA-WX-AA47		556	1	33	FEMALE	G2	Stage IIIA	T3a	MX	NX	0.0720705	0.614302	0.13385	0.828951	0.434556	0.446561	1.01462	0.0727619	0.477989	0.508854	0.66272	0.183519	1.03762	0.601981	1	A	Micro
TCGA-DD-A1EK		558	1	64	FEMALE	G2	Stage IVB	T4	M1	N0	0.101254	0.840982	0.561775	0.742159	1.14404	0.697097	0.898857	2.84244	0.583409	1.60854	1.29085	0.190542	2.04826	1.94356	19	A	None
TCGA-BC-A8YO	1	562	0	66	FEMALE	G3	Stage IIIC	T4	M0	N0	1.30855	4.20809	3.06643	9.06895	5.17839	6.8414	6.06627	0.122809	7.63049	10.1881	9.56914	1.19355	15.4385	2.65218			None
TCGA-DD-AAD1		564	0	51	FEMALE	G4	Stage I	T1	M0	N0	0.237699	1.85295	0.341373	0.754977	0.460049	1.28493	1.90292	0.686854	0.806714	1.24835	1.35934	0.347906	1.82749	0.533037	451	A	None
TCGA-DD-AAE3		566	0	50	MALE	G2	Stage I	T1	M0	N0	0.00337544	0.56994	0.103722	0.103912	0.100112	0.432239	0.401386	0.930335	0.151841	0.142994	0.144108	0.00519708	0.321625	0.729827	2	A	Macro
TCGA-EP-A12J		570	0	62	MALE	G1	Stage I	T1	MX	NX	0.124926	0.773262	0.311108	1.07767	0.570028	0.600392	1.59356	0.1524	0.57037	0.424057	1.75902	0.155355	2.06838	0.916444		B	None
TCGA-DD-AADV	1	574	0	50	MALE	G3	Stage I	T1	M0	N0	0.557091	2.58103	1.68128	2.75996	1.48245	3.51497	3.97311	0.705902	3.23015	2.43436	4.69878	0.870814	4.75679	0.657544	11	A	None
TCGA-DD-AAEA	1	575	0	65	MALE	G3	Stage I	T1	M0	N0	0.530107	2.11984	1.32817	3.05709	1.9918	6.39367	4.27433	3.43499	3.262	1.93321	1.97496	0.862392	5.12255	4.54256	2	A	Micro
TCGA-RC-A7SF		579	0	66	MALE	G2	Stage I	T1	M0	N0	0.167055	1.18493	0.420763	1.39708	0.89347	0.92763	1.16524	0.287547	1.20456	1.07314	1.64272	0.459605	2.36714	0.591441	87	A	None
TCGA-FV-A2QR		581	1	75	MALE	G1	Stage I	T1	M0	N0	0.116808	0.928795	0.646292	1.16118	1.1445	1.06052	3.67148	0.931556	1.38052	1.63227	1.91684	0.266023	2.8653	1.39945			Micro
TCGA-G3-A3CK		585	0	61	MALE	G2	Stage I	T1	M0	N0	0.0581693	0.613864	0.299123	0.482398	0.183088	0.727718	0.867729	0.130878	0.452728	0.660061	1.16721	0.14074	0.984094	0.587247	3	A	None
TCGA-DD-AADW	1	587	0	48	MALE	G3	Stage I	T1	M0	N0	0.891056	2.71302	2.05026	6.89063	3.7199	6.54184	11.1858	0.700217	6.06301	4.26249	1.57043	0.732083	7.53606	2.93763	250	A	None
TCGA-RC-A7SB	1	588	0	53	MALE	G2	Stage II	T2	M0	N0	0.206976	1.03261	0.546019	1.18156	1.3576	2.08811	1.4939	0.452751	1.0743	1.59133	2.74015	0.487207	2.80382	1.0353	3	B
TCGA-G3-A3CJ		594	0	52	MALE	G2	Stage II	T2	M0	N0	0.0177912	0.344212	0.185486	0.102693	0.0942271	0.188322	0.566094	0.189723	0.433507	0.125615	0.2611	0.0445131	0.317853	0.487563	3	A
TCGA-EP-A2KB		596	1	46	FEMALE	G2	Stage I	T1	MX	NX	0.332751	2.30307	0.832993	4.13305	1.52419	2.76019	2.08538	0.499678	3.1735	3.98762	2.92187	0.213239	3.9969	1.0251	2128	A	Micro
TCGA-DD-A39Z		601	1	43	FEMALE	G2	Stage II	T2	M0	NX	0.171845	0.564857	0.439011	1.26989	1.43234	0.622575	2.05708	0.363577	0.781474	0.765778	0.896025	0.503145	2.47336	0.787675		B	Macro
TCGA-UB-A7MB	1	601	0	24	MALE	G3	Stage II	T2	MX	NX	0.934687	2.48774	2.66451	9.84555	5.01954	6.67997	8.34022	0.581351	7.45231	7.56144	4.16836	2.48637	10.9755	1.42008	1865	A	Micro
TCGA-DD-A1EC		602	0	20	FEMALE	G3	Stage I	T1	M0	N0	0.191371	0.545403	0.855629	1.26242	1.0586	1.60664	3.74009	0.418614	0.797094	2.01112	1.31253	0.802099	3.11748	0.765611	2	A	None
TCGA-DD-AAE4		608	0	49	FEMALE	G1	Stage I	T1	M0	N0	0.0894257	1.0311	0.719688	1.08515	0.575364	1.49127	1.16309	0.333269	1.42368	0.865239	1.46351	0.397761	1.07074	0.459534	7	A	Micro
TCGA-EP-A26S		608	0	70	MALE	G2	Stage I	T1	MX	N0	0.0472933	0.57611	0.226829	0.381309	0.200382	0.694607	1.8323	0.0574732	0.39397	0.624544	0.88616	0.115967	1.25175	0.693085			None
TCGA-DD-A3A4		612	1	37	MALE	G3	Stage IIIA	T3	M0	N0	0.0216445	0.152278	0.121407	0.253836	0.173227	0.268226	0.281513	0.036825	0.222378	0.386298	0.328559	0.0296227	0.695643	0.561016		B	Macro
TCGA-WX-AA44	1	615	0	64	FEMALE	G3	Stage I	T1	MX	NX	0.647757	1.72561	1.03098	3.93155	2.93716	4.26397	3.48396	1.0192	3.80564	3.50367	1.73853	1.17231	7.77311	1.33781	48	A	None
TCGA-G3-A5SL		621	0	70	MALE	G2	Stage II	T2	M0	NX	0.0447026	0.570885	0.234627	0.585505	0.329401	0.570026	1.39033	0.646229	0.728586	0.435696	1.3152	0.0897748	0.800298	0.883922	4		None
TCGA-EP-A2KA		627	1	52	FEMALE	G3	Stage IIIA	T3a	MX	NX	0.393706	0.976557	1.28956	2.29083	1.89911	1.43032	3.34997	0.379817	4.33427	3.5638	3.27551	0.752284	5.22171	0.535119	13		Macro
TCGA-MI-A75I	1	630	0	61	MALE	G1	unknow	T2	MX	NX	0.334317	1.25769	0.963094	2.07776	3.5511	2.6421	3.11879	0.700832	1.34607	1.97933	2.02201	0.825728	4.82724	1.52253		A	None
TCGA-K7-A5RF		631	0	64	MALE	G1	Stage I	T1	MX	NX	0.0352122	0.421143	0.0566768	0.185828	0.0298389	0.324847	0.580104	0.374855	0.0997324	0.169888	0.260575	0.112045	0.423389	0.581469	5		None
TCGA-G3-A7M6	1	632	0	60	FEMALE	G3	Stage I	T1	MX	NX	0.829923	1.84384	0.872441	3.35689	1.98954	3.87931	3.48577	1.71987	3.92981	3.33462	0.722626	0.928094	5.1282	0.720993	24	A	Micro
TCGA-2Y-A9H8	1	633	1	85	FEMALE	G2	unknow	T1	MX	NX	0.320562	1.76032	0.768046	2.8572	1.61743	4.15446	3.62824	0.25158	1.8652	3.39067	3.52069	0.761063	8.24399	2.9208	234000		None
TCGA-DD-AADL	1	636	0	58	MALE	G4	Stage I	T1	M0	N0	0.380222	2.03226	1.20081	1.6675	1.44096	3.73893	4.67836	2.08854	1.42005	1.54362	3.12483	1.21312	4.43519	1.7235	14	A	None
TCGA-DD-AAE2		638	0	51	MALE	G3	Stage I	T1	M0	N0	0.145014	1.22358	0.709696	1.41768	0.929941	1.37613	1.52925	0.522969	0.79827	1.59115	2.35512	0.277584	3.00757	0.965356	41	A	Macro
TCGA-PD-A5DF		639	1	58	FEMALE	G2	Stage IIIB	T4	M0	N0	0.293925	1.58566	1.18183	1.65651	2.09305	2.92821	2.37264	2.52856	1.71601	3.20444	2.72588	0.661709	4.06814	1.86358			None
TCGA-RC-A7S9		640	0	47	FEMALE	G3	Stage I	T1	M0	N0	0.369622	1.3142	1.55276	3.46953	3.40162	3.16447	6.38398	0.412959	4.26105	4.80903	2.84215	0.602753	4.4159	1.21768	10	A	Micro
TCGA-DD-A39V		643	1	77	MALE	G3	Stage II	T2	M0	NX	0.115476	0.718676	0.357438	0.918019	0.715092	0.911203	1.56242	1.27594	0.932357	0.966884	0.676298	0.255296	0.796005	0.857672		A	None
TCGA-DD-AAE7		644	0	72	MALE	G2	Stage I	T1	M0	N0	0.034031	0.35248	0.116191	0.241121	0.256337	0.24991	0.632305	0.115797	0.207893	0.186881	0.548868	0.0698621	0.746313	0.600969	1	A	Micro
TCGA-CC-A7IF	1	649	1	59	MALE	G1	Stage IIIA	T3	M0	N0	0.560149	1.18742	1.01471	3.44234	2.30081	2.21786	4.94481	2.01185	1.58938	2.4999	2.91882	0.768294	3.84567	2.80332			None
TCGA-G3-A25Z	1	655	0	58	MALE	G2	Stage I	T1	M0	N0	0.0638394	0.798124	0.363554	0.641179	0.716429	0.648575	0.92007	0.981293	0.940001	0.925841	1.27067	0.215179	1.36219	0.799588	44	A	None
TCGA-DD-AAD2		658	0	66	MALE	G2	Stage I	T1	M0	N0	0.180901	1.03682	0.540817	1.55684	0.977921	0.901866	1.99353	0.511696	0.834028	2.5545	4.09463	0.388979	3.13109	1.34056	25	A	None
TCGA-DD-A4NE		660	1	75	FEMALE	G3	Stage IIIA	T3a	M0	N0	0.919989	1.93117	2.62809	3.47665	4.60317	3.39446	7.49458	1.06184	3.64514	6.62615	7.12022	1.01788	9.35283	2.15057	28	A	None
TCGA-DD-A11C		662	0	69	MALE	G3	Stage I	T1	M0	N0	0.232396	2.24961	0.968036	1.80907	1.4159	2.43848	1.90054	0.185531	2.7513	5.20695	4.84859	0.399602	7.20417	1.02814	11	A	None
TCGA-G3-A6UC		671	0	65	MALE	G2	Stage IIIB	T3b	M0	N0	0.0477559	0.895949	0.354386	0.255026	0.163801	0.450901	1.50844	0.268621	0.767232	0.220773	0.631072	0.0175068	0.967341	0.53282	4	A	None
TCGA-DD-AAD6		672	0	66	MALE	G3	Stage IIIA	T3a	M0	N0	1.06644	1.93254	1.77326	4.63922	1.85826	3.84264	2.83925	0.201972	2.64207	1.50755	1.64576	0.462025	3.61337	0.37881		A	None
TCGA-G3-A3CG		673	0	80	MALE	G2	Stage I	T1	M0	N0	0.0515982	0.867197	0.21392	0.302558	0.170039	0.461804	1.40078	0.564342	0.422667	0.227693	0.923988	0.136821	0.877942	0.678759	67	A	None
TCGA-BC-A3KG		680	0	68	FEMALE	G3	Stage II	T2	M0	N0	1.93488	7.40747	5.55753	10.7294	4.59427	10.6094	3.8104	1.47384	20.2206	10.0899	7.01103	2.26834	17.2397	0.0161822	618		None
TCGA-ES-A2HS		688	1	80	MALE	G2	Stage I	T1	MX	NX	0.0699754	0.266664	0.133109	0.600089	0.415081	0.481754	0.905779	0.31634	0.221509	0.341726	0.179248	0.186748	0.722315	0.648206	1	A	None
TCGA-DD-A73D		693	0	68	FEMALE	G1	Stage II	T2	MX	NX	0.0452467	0.921475	0.214303	0.54983	0.736574	0.555794	0.814148	0.66157	0.72607	0.399331	0.721854	0.102665	1.32904	0.744749	4	A	Micro
TCGA-XR-A8TF		693	1	74	MALE	G1	Stage I	T1	MX	NX	0.177707	1.39273	0.286799	1.37341	0.996549	0.901393	3.83112	0.0800318	1.21477	0.996382	1.7182	0.18509	1.00493	0.809638	39	A
TCGA-2Y-A9H9		697	0	70	MALE	G2	Stage I	T1	MX	N0	0.107651	1.13605	0.406237	0.676918	0.376098	0.92057	2.99677	0.128069	0.972288	1.4168	2.43505	0.322771	1.69029	0.725228	12	A	None
TCGA-G3-A5SJ	1	698	0	59	MALE	G2	Stage I	T1	M0	NX	0.383741	2.45871	0.891489	2.36157	1.75261	2.3417	3.43074	0.615935	1.80593	1.26673	2.81917	0.989842	5.56267	0.905732	3	B	None
TCGA-MI-A75G	1	698	0	63	MALE	G2	Stage II	T2	M0	N0	0.0439842	0.6852	0.294217	0.428318	0.195236	0.596978	1.2531	0.229079	0.329764	0.13679	0.433687	0.0741709	1.05487	0.613154	6	B	None
TCGA-DD-A73C		701	0	65	FEMALE	G1	Stage IIIA	T3a	M0	N0	0.0508936	0.544543	0.167558	0.526909	0.233606	0.451118	1.04806	0.088134	0.190783	0.393022	0.660894	0.111009	1.21233	0.652718	3	A	None
TCGA-ZP-A9CZ		706	0	72	MALE	G1	unknow	T1	MX	NX	0.683105	2.77194	1.62287	4.33747	4.23851	4.26962	8.22859	0.845067	4.82095	5.7082	5.24294	0.894192	6.35566	2.16378	8	A	None
TCGA-BC-A10Y		711	1	76	MALE	G3	unknow	T4	MX	NX	1.04711	3.37309	2.5298	4.2592	1.36512	6.34945	4.69287	0.448872	5.39665	2.60994	6.75889	2.12895	11.9626	0.561511	10575		None
TCGA-DD-AAEG		719	0	59	FEMALE	G3	Stage I	T1	M0	N0	0.152383	1.12636	0.402202	1.20882	0.514885	1.05574	1.69521	0.907166	1.70165	1.46404	2.9111	0.445482	2.11362	0.915985	1	A	Micro
TCGA-DD-AAE9		722	0	69	MALE	G3	Stage I	T1	M0	N0	0.150084	0.91191	0.658832	1.7401	0.905686	1.9914	1.38585	0.756087	1.97767	0.923195	1.12617	0.329114	2.36795	0.849825	3	A	Micro
TCGA-2Y-A9GS	1	724	1	58	MALE	G2	unknow	T2	MX	NX	1.06323	2.64889	2.08418	5.18095	2.70897	4.99842	5.05536	0.901297	3.16014	7.3272	8.62862	1.60421	10.4032	2.06414	74		None
TCGA-DD-A73A		728	0	71	MALE	G2	Stage I	T1	M0	N0	0.111986	0.970413	0.305745	0.720717	0.555494	1.07185	1.14693	0.107545	0.580205	0.511045	2.0465	0.298583	2.50959	0.824758	4	A	Macro
TCGA-FV-A2QQ		729	0	80	MALE	G2	Stage I	T1	MX	N0	0.104444	0.71883	0.269111	1.2232	0.673417	0.87225	1.36264	0.879099	0.987326	1.02599	1.22624	0.108372	1.13581	1.0132			Micro
TCGA-G3-A5SK		744	0	58	MALE	G1	Stage I	T1	M0	NX	0.0188232	0.307422	0.0236083	0.0827805	0.102541	0.166616	0.374721	0.22352	0.127683	0.118662	0.195164	0.0289815	0.274522	0.557184		A	None
TCGA-MI-A75H		747	0	77	MALE	unknow	unknow	unknow	MX	NX	0.065639	0.607361	0.300667	0.759321	0.411124	0.801632	1.08172	0.518144	0.492117	0.45337	0.968632	0.184549	1.11685	0.773214	11	B	None
TCGA-HP-A5N0		752	1	90	FEMALE	unknow	unknow	TX	M0	NX	0.0244753	0.693078	0.0537204	0.161457	0.0725916	0.47518	0.568448	0.364063	0.12845	0.190089	0.182862	0.0527577	0.899527	0.607232			Micro
TCGA-WX-AA46		756	0	61	MALE	G1	Stage II	T2	MX	NX	0.0304534	0.318226	0.0825689	0.137867	0.0683107	0.247892	0.509249	0.113638	0.0626757	0.139128	0.172078	0.0303395	0.341378	0.532438	1	A	None
TCGA-2Y-A9GY	1	757	1	64	FEMALE	G3	Stage II	T2	MX	NX	0.808645	2.62852	1.12334	4.92925	2.35283	6.08342	3.71818	0.834057	3.68365	7.54785	2.37076	1.98972	8.84761	0.60423	27600		Macro
TCGA-DD-AAED	1	763	0	51	MALE	G3	Stage I	T1	M0	N0	0.179262	0.965186	0.33725	1.39169	0.651031	0.680043	3.24237	0.280091	1.69141	1.20756	0.648183	0.180248	1.71804	0.664716	2405	A	None
TCGA-ZP-A9D2	1	765	1	51	MALE	G2	unknow	T2	MX	NX	0.654812	3.16812	1.4599	2.73438	2.06552	3.45576	3.33142	0.329852	3.21094	3.60238	3.8715	0.550215	5.11038	0.462216		A	None
TCGA-G3-A5SI		768	1	44	MALE	G2	Stage II	T2	M0	N0	0.241561	1.92673	1.76938	3.14995	2.33262	4.74551	6.98812	0.313355	4.41533	5.58763	4.35303	0.566536	6.73873	2.03052	9	A	None
TCGA-BC-A10X		770	1	52	FEMALE	G2	Stage IIIA	T3a	MX	N0	0.0403263	0.390103	0.0995754	0.177347	0.185102	0.544852	0.477662	0.139669	0.205759	0.38853	0.30129	0.0517411	0.400255	0.542425	264		None
TCGA-G3-A3CH		780	0	53	MALE	G2	Stage IIIA	T3a	M0	N0	0.163218	1.33695	0.424774	1.74323	1.02746	1.65665	3.0413	0.46414	1.10133	1.78211	3.12079	0.585175	2.84856	1.29556	41	A	None
TCGA-ZP-A9CY		782	0	66	FEMALE	G1	unknow	T1	MX	NX	0.0712501	0.602335	0.166475	0.434638	0.262935	0.588637	1.14876	0.186022	0.361868	0.511176	0.902754	0.148628	0.946392	0.634499		A	None
TCGA-DD-AAEH		784	0	73	MALE	G2	Stage I	T1	M0	N0	0.105612	0.68925	0.347709	1.24671	0.977391	0.884001	1.43558	0.218862	1.24328	0.932094	1.13909	0.209679	2.44012	0.836319		A	None
TCGA-NI-A8LF	1	799	0	74	MALE	G3	Stage I	T1	MX	NX	0.087664	0.649021	0.344552	0.564845	0.319606	0.72003	0.928049	0.59312	0.392309	0.528988	1.14455	0.091029	0.790896	0.727028			Micro
TCGA-DD-A4NG		802	1	77	MALE	G2	Stage IIIA	T3a	M0	NX	0.109369	0.690001	0.391391	0.925374	0.846209	1.00178	2.26183	0.941359	0.974467	0.75122	1.14703	0.0915181	0.857642	1.07977	3	A	None
TCGA-DD-AAEE		810	0	55	MALE	G4	Stage I	T1	M0	N0	0.279093	2.28351	0.880294	1.95474	0.797107	2.20327	2.28936	0.850182	0.805981	1.44141	2.95677	0.308756	2.31458	0.908946	3	A	Micro
TCGA-DD-A4NI		816	0	67	MALE	G2	Stage II	T2	M0	NX	0.0298718	0.466678	0.134987	0.185464	0.148903	0.341148	0.891307	0.338247	0.250307	0.245028	0.405102	0.100102	0.496309	0.587881	6	A	Macro
TCGA-ED-A4XI		819	0	58	MALE	G3	Stage II	T2	M0	N0	0.0462818	0.75588	0.15963	0.445845	0.252124	0.45519	0.663373	0.564047	0.220311	0.52128	0.517501	0.166271	0.704986	0.600758	573		None
TCGA-DD-A39W		827	1	29	FEMALE	G2	Stage III	T3	M0	N0	0.115078	0.62631	0.138206	0.639777	0.174796	0.547116	1.29905	0.0854927	0.417824	0.659207	1.25144	0.133723	1.31522	0.687061			None
TCGA-KR-A7K2		829	0	64	MALE	G1	Stage I	T1	M0	N0	0.119634	0.677443	0.339436	1.08434	0.679977	1.03658	1.94091	0.625512	1.6772	0.999192	0.734989	0.211153	1.72775	0.772442	14		None
TCGA-BC-A10T		837	1	76	MALE	G1	unknow	T4	MX	NX	0.22016	2.10335	0.805374	1.07091	0.93282	1.33659	1.13732	0.134991	1.22128	1.74874	3.23635	0.231119	2.81519	0.509277
TCGA-BC-A10U	1	837	1	69	MALE	G2	unknow	T2	MX	NX	0.127297	0.856646	0.319895	1.144	0.758232	1.24601	2.34465	1.36	0.982053	1.60544	1.09088	0.573787	3.11396	1.25985	38		None
TCGA-2Y-A9GZ		848	1	82	FEMALE	G2	Stage II	T2	MX	NX	0.137983	1.04189	0.313299	0.695751	0.766073	0.997458	1.49405	0.228975	0.677777	1.00362	2.48332	0.333324	2.46921	0.872222	7	A	Macro
TCGA-FV-A3I0		848	0	76	FEMALE	G2	Stage II	T2	M0	NX	0.0634407	0.871201	0.0910447	0.584826	0.609968	0.675307	2.06734	0.475032	0.46344	1.11119	0.432315	0.247952	1.06284	0.703305			None
TCGA-UB-A7MA		848	0	62	FEMALE	G2	Stage II	T2b	M0	N0	1.34611	2.86603	1.13636	3.19963	9.75594	4.37858	2.25302	0.929855	5.93818	4.39136	2.80949	0.88944	8.54031	0.981712	2008	A	None
TCGA-BC-4073		849	0	73	MALE	G3	Stage IIIA	T3	MX	N0	0.641754	2.09624	1.49143	3.31641	2.19358	4.13978	3.01272	0.735327	2.11596	4.40101	4.63548	1.11264	5.26702	0.877225			Micro
TCGA-ED-A5KG		854	0	60	FEMALE	G2	Stage II	T2	M0	N0	0.629383	2.68059	1.20177	2.48863	2.31991	3.17693	4.98179	0.895192	2.97651	3.14351	2.57256	0.79957	4.73498	0.657284	3177
TCGA-G3-A25V	1	860	0	68	MALE	G2	Stage I	T1	M0	N0	0.0694942	0.523295	0.100099	0.367701	0.220836	0.681779	1.2428	0.166267	0.249656	0.502164	0.565569	0.106998	0.938564	0.666065	15	A	Micro
TCGA-GJ-A3OU	1	879	0	59	MALE	G2	Stage I	T1	MX	NX	0.157565	1.53836	0.868118	1.68992	2.11181	1.74671	1.9597	1.82884	2.20994	3.26367	2.6084	0.465393	2.52777	1.16156	8		None
TCGA-DD-AADN	1	898	0	59	MALE	G4	Stage I	T1	MX	NX	0.696177	1.08408	1.44043	2.69113	4.82851	2.20718	3.25439	0.756576	1.16357	2.05068	1.33465	1.2016	4.64764	0.736496	151367	A	None
TCGA-XR-A8TG	1	898	0	58	MALE	G2	Stage I	T1	M0	NX	0.41828	2.608	1.10752	3.73742	1.53783	4.53439	3.65149	0.426017	3.72225	4.1252	6.51002	0.688312	5.48275	1.95193	1		None
TCGA-DD-A4NN		899	1	56	FEMALE	G3	Stage I	T1	M0	N0	0.823352	2.34129	1.32097	4.20451	2.0099	6.27128	5.16408	1.52677	7.3062	3.5669	2.6542	0.411839	4.47302	1.14227	4223	A	None
TCGA-KR-A7K8		906	0	57	MALE	G1	Stage I	T1	M0	N0	0.20242	0.716996	1.05518	2.15751	3.68078	0.870993	2.78943	2.06633	1.20847	3.22064	2.82664	0.597351	3.15716	2.45143	154		None
TCGA-ED-A459	1	910	0	47	MALE	G2	Stage II	T2	M0	N0	0.339279	1.64888	1.90088	2.15468	2.07118	3.83564	5.38319	0.703095	2.24804	5.59471	4.26446	0.415841	5.75004	1.5389	267		None
TCGA-DD-A4NH		917	0	65	FEMALE	G3	Stage IIIB	T3b	M0	N0	0.691014	1.64694	1.2749	3.45184	3.07635	4.79357	6.36845	1.28702	2.88445	2.18755	1.48042	0.601355	3.68064	2.03272	92889	A	Micro
TCGA-XR-A8TE		925	0	16	MALE	G1	Stage IIIA	T3	MX	N0	0.0554979	0.367022	0.102321	0.351459	0.0846524	0.23842	1.03529	0.0971192	0.366156	0.583847	0.293803	0.068359	0.453262	0.521091	809		Micro
TCGA-DD-A4NJ		928	0	54	FEMALE	G2	Stage II	T2	M0	N0	1.2769	4.30074	2.06294	2.36314	4.12512	5.7773	7.88288	1.31057	4.39831	5.2745	10.4713	1.2165	7.42905	1.76512	5	A	Micro
TCGA-DD-A3A9	1	931	1	64	FEMALE	G2	Stage IVB	T4	M1	N0	0.0853292	0.750404	0.23269	0.579949	0.602569	0.833125	1.72957	1.23304	0.743133	1.06801	0.447092	0.159247	1.27589	0.961328	19930	A	None
TCGA-DD-A4NF		942	0	72	MALE	G2	Stage I	T1	M0	N0	0.0156531	0.558495	0.142335	0.132762	0.0663225	0.295587	0.760337	0.288598	0.290597	0.165778	0.367554	0.0619733	0.319605	0.530879	6	A	Micro
TCGA-KR-A7K7		951	0	61	FEMALE	G1	Stage II	T2	M0	N0	0.588094	1.15654	0.78769	4.72971	3.28638	3.1466	2.98985	0.364657	3.86522	2.64011	2.93086	0.923297	5.17655	1.53486	308836		Micro
TCGA-DD-A4NB		989	0	25	MALE	G2	Stage I	T1	M0	N0	0.0368806	0.83895	0.1565	0.270323	0.125011	0.39102	0.790324	0.53783	0.288795	0.399273	0.535346	0.0794977	0.610789	0.585039	3		None
TCGA-DD-A1EJ		1005	1	71	FEMALE	G2	Stage IIIC	T1	M0	N1	0.569065	3.56247	2.03128	2.79289	1.92021	5.12242	3.12296	0.670525	2.35315	4.76347	2.16339	0.426796	3.52368	0.295887	18840	B	None
TCGA-DD-A4NA		1008	0	67	FEMALE	G3	Stage IIIC	T2	M0	N1	0.180229	0.985355	0.448006	0.811708	1.86767	1.43515	3.56656	2.08995	0.873688	1.97008	2.31299	0.347702	2.9188	2.95519	3		None
TCGA-XR-A8TD		1030	0	49	FEMALE	G3	Stage IIIB	T3	M0	N0	0.541579	2.01921	1.85115	4.01922	3.40616	3.87422	2.5576	1.59808	3.67973	5.25278	3.64287	1.3333	5.81694	0.782129	188	A	Micro
TCGA-DD-AADK		1049	0	68	FEMALE	G3	Stage II	T2	M0	N0	0.130913	0.7814	0.531882	1.23414	1.18017	1.21674	1.33782	1.13633	1.17989	1.7085	2.02158	0.3195	1.46919	1.03102	236	A	None
TCGA-DD-AADJ		1066	0	70	FEMALE	G3	Stage I	T1	M0	N0	0.113999	0.431394	0.204721	1.04827	0.731843	0.635009	0.969208	0.0831226	0.517993	0.768306	0.427704	0.127652	0.775878	0.613837	708	A	None
TCGA-DD-AAEK		1067	0	51	MALE	G3	Stage II	T2	M0	N0	0.215384	0.861646	0.454203	1.90372	0.715754	1.15138	2.02449	0.369524	0.81268	1.77418	2.09151	0.481176	1.79645	0.801595	5166	A	None
TCGA-DD-A73F		1085	0	77	FEMALE	G1	Stage I	T1	M0	N0	0.32158	1.74426	0.906193	1.77465	1.36254	2.06112	2.18185	0.285914	1.46733	3.49	3.03372	0.782621	3.41009	0.488629	283	A	None
TCGA-DD-AADI		1085	0	43	FEMALE	G3	Stage I	T1	M0	N0	0.0850576	1.39802	0.218879	0.78038	0.708353	0.999541	2.2507	0.186059	0.945561	0.460766	0.469574	0.162572	0.828428	0.556519	27	A	Macro
TCGA-ZP-A9CV		1088	1	59	MALE	G1	unknow	T1	MX	NX	0.0798775	0.580096	0.254499	0.577921	0.251102	0.42575	1.49851	0.428366	1.02387	0.582168	1.38059	0.293578	1.42926	0.669089	48	A	None
TCGA-ZP-A9D0		1091	0	67	FEMALE	G1	unknow	T1	MX	NX	0.0546235	0.445784	0.158257	0.379553	0.222183	0.31138	0.677966	0.0669123	0.240258	0.601644	0.620324	0.0874665	0.490733	0.519934		A	Micro
TCGA-RG-A7D4	1	1098	0	69	MALE	G2	Stage II	T2	M0	N0	0.566375	3.85495	1.49564	3.58053	2.7872	7.23804	5.08631	0.380709	6.25149	7.39379	6.07026	0.994662	4.7582	0.636824	5650	A
TCGA-BD-A3ER		1115	0	62	MALE	G2	Stage II	T2	MX	NX	0.0633262	0.544053	0.219182	0.583771	0.495349	0.457776	0.941295	0.820483	0.340866	0.541697	0.551117	0.123752	1.16867	0.836439	5	A
TCGA-BC-A10Q		1135	1	72	FEMALE	unknow	unknow	T2	MX	NX	0.392514	2.03702	0.951928	3.31387	3.54176	2.29196	3.50245	1.91861	1.85288	6.48786	3.2636	0.50735	5.88708	2.7258			Micro
TCGA-DD-AADG		1145	0	70	MALE	G3	Stage IIIA	T3a	M0	N0	0.0595793	1.07725	0.272	0.901342	0.272633	1.16163	1.67821	0.281506	0.524111	0.492172	1.75001	0.300883	1.50034	0.820764	2256	A	Micro
TCGA-DD-A114	1	1149	1	42	MALE	G3	Stage II	T2	M0	unknow	0.936475	1.8601	3.33125	5.44982	4.39543	7.59501	10.0425	0.732866	3.69211	9.11285	4.29968	2.95831	14.4781	1.37287	21	A	None
TCGA-2Y-A9H7		1168	0	81	FEMALE	G2	Stage I	T1	MX	N0	0.322915	0.954578	0.546513	1.72809	1.52479	1.07675	2.06019	0.148931	1.18133	1.86104	1.27481	0.149754	2.16466	0.684781	6	A
TCGA-DD-A4NK		1210	1	80	FEMALE	G2	Stage IIIA	T3	M0	N0	0.0502752	1.05181	0.139387	0.459656	0.246651	0.338839	1.42086	0.133127	0.304189	0.43904	1.01672	0.179259	0.945478	0.562453	3	A	Micro
TCGA-DD-AAD8	1	1219	0	73	FEMALE	G2	Stage I	T1	M0	N0	0.41892	2.02624	1.59376	5.30436	2.21871	2.97063	3.29507	1.94728	3.62934	1.58365	1.69162	0.865374	4.12231	1.31631	4	A	None
TCGA-2Y-A9H1		1229	1	58	MALE	G2	Stage I	T1	MX	NX	0.0118314	0.426596	0.0584291	0.0780482	0.10026	0.0366546	0.500115	0.899351	0.103488	0.203618	0.132594	0.0637577	0.332163	0.688117	3		None
TCGA-DD-AADD	1	1231	0	51	MALE	G4	Stage I	T1	M0	N0	1.04915	2.90774	2.01096	3.70516	2.54716	8.26769	4.79016	0.815569	6.81129	9.94306	5.41078	1.28605	12.2255	0.86555	9804	A	None
TCGA-DD-AADA		1233	0	66	FEMALE	G3	Stage I	T1	M0	N0	0.070548	0.442563	0.165167	0.868718	0.318841	0.242848	1.23652	0.185185	0.66409	0.327919	0.301191	0.072414	0.888277	0.627098	8698	A	None
TCGA-ZS-A9CE		1241	0	79	FEMALE	G1	Stage II	T2	MX	NX	0.0538076	1.23947	0.182866	0.824406	0.544219	0.867559	1.12876	0.535352	0.60295	0.756754	1.64881	0.15233	1.79563	0.909177		A
TCGA-DD-AADB	1	1242	0	51	MALE	G4	Stage I	T1	M0	N0	0.692637	1.51641	1.72756	5.1975	4.53546	2.96117	4.98126	0.248986	3.29853	5.39051	1.51473	0.618979	5.78546	0.958853	419	A	None
TCGA-2Y-A9GW		1271	1	64	MALE	G2	Stage I	T1	MX	N0	0.163099	0.777312	0.334886	1.03542	0.624175	1.34745	1.85247	1.27171	0.972983	0.886886	1.19048	0.40098	1.95154	1.12321	2		Micro
TCGA-DD-AAD3	1	1295	0	43	MALE	G2	Stage I	T1	M0	N0	0.0447293	1.23122	0.255256	0.713076	0.322182	0.840689	0.889259	0.215255	0.413599	0.927697	0.80682	0.134294	1.75807	0.589197		A	None
TCGA-DD-AACN		1302	0	32	MALE	G3	Stage I	T1	M0	N0	0.111356	1.68438	0.201641	0.936593	0.28309	0.833726	1.66556	0.383648	0.66094	0.579844	0.380331	0.11573	0.985255	0.504482	699	A	None
TCGA-XR-A8TC		1339	0	43	FEMALE	G2	Stage I	T1	MX	NX	0.484742	1.52786	0.489605	2.57514	1.12689	2.50738	2.89328	0.276817	2.47109	1.12822	1.95047	0.188237	1.81745	0.819959	47	A	None
TCGA-DD-AAD5	1	1345	0	54	MALE	G3	Stage I	T1	M0	N0	0.97058	2.27888	1.56051	2.58676	4.51864	3.24121	4.14991	1.7701	7.63913	5.30059	3.25506	1.05867	5.53929	0.319623	73	A	None
TCGA-BC-A216	1	1351	0	62	FEMALE	G2	Stage IIIA	T3	M0	NX	0.789608	4.21428	3.38804	8.76885	6.89527	3.90192	6.7207	0.595596	10.2016	6.35509	9.43366	2.50565	11.2898	0.660615	831
TCGA-BD-A2L6		1363	0	69	MALE	G2	unknow	T2	MX	NX	0.488768	2.8091	1.45963	3.54788	2.98705	6.6274	2.8696	0.155008	2.12057	2.8512	4.25098	0.668617	5.48449	1.89367	53	A	None
TCGA-DD-A1EG		1372	1	76	MALE	G3	Stage I	T1	M0	N0	0.255167	1.1979	0.745376	1.98856	1.73302	2.87923	2.21018	1.61294	1.86618	2.76534	1.49791	0.548869	3.25625	1.39894	16	A	None
TCGA-ZS-A9CD		1386	1	73	MALE	G2	Stage II	T2	MX	NX	0.0366162	0.391367	0.0865503	0.396383	0.226748	0.500299	0.696039	0.874896	0.183015	0.343048	0.390814	0.147448	0.939328	0.864191		A	Macro
TCGA-BC-A217	1	1397	1	75	FEMALE	G3	Stage II	T2	M0	NX	0.61875	3.99794	2.48982	4.40296	3.00398	6.04369	3.34119	1.60726	3.9034	3.1893	4.00832	1.68372	9.48254	0.810535	28		None
TCGA-BC-A10S		1423	1	81	MALE	G1	unknow	T3	MX	NX	0.0475474	0.441559	0.0709654	0.217468	0.233693	0.432097	0.540668	0.545	0.10932	0.245067	0.166456	0.0995623	0.5113	0.641327			None
TCGA-DD-AACW		1424	0	43	MALE	G3	Stage I	T1	M0	N0	0.856118	2.46967	1.04127	4.52644	1.77904	2.84379	3.32323	0.214706	3.77484	3.20519	2.26985	0.197302	3.69274	0.503673	1726	A	Micro
TCGA-DD-AACY		1450	0	61	MALE	G3	Stage I	T1	M0	N0	0.0313354	0.677117	0.0933409	0.270692	0.123285	0.221897	0.923236	0.425957	0.307649	0.339768	0.329674	0.0448002	0.731207	0.60676	290	A
TCGA-2Y-A9H4	1	1452	0	68	MALE	G2	Stage I	T1	MX	N0	0.0979874	1.29556	0.533968	1.08475	1.4889	2.04476	3.05113	0.332601	0.819085	1.74749	2.75526	0.223702	2.24217	1.44229	11	A	None
TCGA-BC-4072		1490	1	74	FEMALE	G3	Stage IIIA	T3	M0	N0	0.693157	2.05476	0.957283	4.5794	3.04251	3.12065	2.96942	0.354359	2.16437	4.3194	3.98342	1.16556	6.71599	1.26889
TCGA-DD-A1EH		1495	0	23	MALE	G3	Stage III	T3	M0	N0	0.391092	1.32594	0.788486	2.77059	1.57459	1.86406	3.4689	0.205164	1.91054	1.56807	1.0275	0.163481	3.40249	0.945018	94340	B	None
TCGA-2Y-A9H3		1516	0	45	MALE	G1	Stage II	T2	MX	NX	0.0863227	0.400274	0.103346	0.301978	0.315875	0.421412	1.68409	0.4549	0.176506	0.685667	0.2429	0.259776	0.534101	0.61305	5640		Micro
TCGA-DD-AACV	1	1531	0	53	MALE	G3	Stage I	T1	M0	N0	1.21879	4.34495	3.54523	8.2129	3.5121	10.6172	4.20037	0.0788347	6.2146	6.15902	10.2809	0.882781	10.5026	2.72342	9	A	Micro
TCGA-DD-AAEI	1	1531	0	72	MALE	G2	Stage I	T1	M0	N0	0.350541	0.846726	0.805301	2.72865	1.84171	1.7183	2.97868	0.613434	0.840999	1.44375	2.51424	0.561308	4.66818	1.95454	24	A	None
TCGA-G3-A25T		1553	0	45	FEMALE	G2	Stage IIIA	T3	M0	N0	0.783079	1.78979	0.429691	3.16133	3.95731	2.70403	4.55061	1.28471	1.534	5.0034	2.12433	1.13347	4.8855	1.41802	7	A	None
TCGA-DD-A11D		1560	1	57	FEMALE	G2	Stage I	T1	M0	N0	0.0385701	0.54271	0.160848	0.21203	0.310502	0.23102	1.0893	0.202488	0.250616	0.422102	1.11151	0.130648	1.07628	0.667284	8	A	None
TCGA-DD-AACT		1562	0	69	FEMALE	G2	Stage I	T1	M0	N0	0.147355	0.853753	0.266352	1.03877	0.679436	1.09206	1.48169	1.05232	1.44053	1.67535	1.24896	0.213533	2.28602	0.989847	4	A	Micro
TCGA-DD-AACU	1	1567	0	59	MALE	G3	Stage I	T1	M0	N0	0.154821	1.51583	0.254859	0.629805	0.546648	1.25241	1.54378	0.502349	0.709341	0.833497	1.77913	0.278102	3.26649	0.895812	22	A	None
TCGA-DD-AACI		1618	0	69	MALE	G3	Stage II	T2	M0	N0	0.0468897	0.37937	0.154376	0.52584	0.635752	0.397067	1.31555	0.748754	0.621067	0.463491	0.320299	0.209365	0.893568	0.785372	1	A	Micro
TCGA-DD-A116		1622	1	68	MALE	G3	Stage IIIA	T3	M0	N0	0.0767053	0.600975	0.352023	1.05289	0.718943	0.945757	1.84845	1.29147	0.697072	1.76013	1.27518	0.18252	1.02829	1.20109	24	A	None
TCGA-2Y-A9GT		1624	1	51	MALE	G2	Stage I	T1	MX	NX	0.0829963	0.699686	0.23242	0.566381	0.291026	0.98714	2.10044	0.125207	0.37192	0.444549	0.965263	0.334891	1.09079	0.664272	17	C
TCGA-DD-AAW3		1633	0	69	MALE	G2	Stage I	T1	M0	N0	0.0792785	0.745694	0.264793	0.507818	0.219068	0.562415	2.4657	0.346836	0.482393	0.444147	0.544486	0.153906	0.903192	0.670991	3		Micro
TCGA-G3-A25U	1	1636	0	63	FEMALE	G3	Stage I	T1	M0	N0	0.249443	1.5696	1.14691	3.35248	1.23912	2.72699	3.57193	0.0329269	2.62789	2.03069	3.94766	0.874071	4.80774	1.11929	10	A	None
TCGA-DD-AACC		1685	1	61	MALE	G2	Stage I	T1	M0	N0	0.342221	0.995892	0.594078	1.81286	1.42363	1.58713	2.82667	0.319852	1.38394	1.59253	2.62988	0.464637	3.26081	1.07817	24	A	None
TCGA-DD-A39X		1694	1	78	FEMALE	G2	Stage I	T1	M0	NX	0.156528	0.753474	0.230547	1.01898	0.81156	1.02517	0.807444	1.93725	1.02942	1.26876	0.721023	0.142698	1.54893	1.32416	10	A	None
TCGA-DD-A4NL		1711	0	46	MALE	G1	Stage I	T1	M0	N0	0.0185286	0.40969	0.0987654	0.145509	0.0560757	0.213212	0.363939	0.208442	0.152145	0.172871	0.508528	0.0326035	0.279234	0.547047	2		None
TCGA-DD-AAVX		1718	0	38	MALE	G2	Stage II	T2	M0	N0	0.0353642	0.42849	0.146616	0.216007	0.149839	0.292164	1.14623	0.232073	0.186578	0.367598	0.662639	0.096799	0.427891	0.605485	1	A	Micro
TCGA-2Y-A9H2		1731	0	64	FEMALE	G3	Stage I	T1	MX	N0	0.759739	2.34661	0.354424	2.40984	1.72728	3.88735	4.31846	0.463245	2.28237	3.60257	1.50876	0.965961	9.71999	1.37578	2		None
TCGA-G3-A25X		1779	0	73	MALE	G3	Stage II	T2	M0	N0	0.488326	0.982694	1.15872	3.55992	3.44841	3.1893	5.76682	0.303135	2.72661	5.66873	0.812327	0.623166	3.72027	0.937327	11	A	None
TCGA-NI-A4U2		1791	1	71	MALE	G1	Stage IIIA	T3	MX	NX	0.0459235	0.430786	0.170234	0.231135	0.255114	0.183376	0.775529	0.982232	0.252489	0.2666	0.55333	0.0439956	0.590382	0.817348	5		Macro
TCGA-DD-AACS	1	1804	0	39	MALE	G3	Stage I	T1	M0	N0	0.270358	1.68934	1.11654	2.33885	0.753626	7.61915	4.85148	0.35795	2.54259	2.36724	4.67772	1.52812	3.83749	1.78263	1	A	None
TCGA-DD-AAVS		1823	0	56	MALE	G2	Stage I	T1	M0	N0	0.381829	1.92986	0.686112	4.84849	1.3867	2.27055	2.44409	0.325833	1.78263	2.14413	1.22709	0.232573	2.73438	1.0661	50149	A	None
TCGA-FV-A23B		1852	1	70	FEMALE	unknow	Stage II	T2	M0	N0	0.646464	1.7379	1.08053	3.38235	1.97451	3.36876	5.6607	0.229936	2.04903	1.77503	2.78987	0.315597	3.16573	1.45354			Micro
TCGA-DD-AAW2		1855	0	69	MALE	G2	Stage I	T1	M0	N0	0.0646546	0.929807	0.275471	0.861377	0.322285	0.801221	2.233	0.391009	0.570278	0.369223	1.12036	0.199094	1.28129	0.83167	3	A	None
TCGA-DD-AACO		1876	0	40	MALE	G3	Stage I	T1	M0	N0	0.116562	0.698565	0.37902	0.939794	1.317	1.68521	3.86626	0.339964	0.539445	0.762022	1.02292	0.279171	1.66009	1.33487	5	A	Micro
TCGA-DD-AAVZ		1900	0	38	MALE	G2	Stage I	T1	M0	N0	0.36905	1.04603	0.530301	2.23018	0.967451	1.97961	1.29248	0.278773	2.14318	1.68244	1.60959	0.130812	2.32202	0.711335	945	A	Micro
TCGA-2Y-A9GU		1939	0	55	FEMALE	G2	Stage I	T1	MX	NX	0.1306	1.16289	0.865929	1.14273	1.45256	0.932853	2.45187	0.196406	1.49593	2.33408	1.91666	0.230406	3.39806	0.692902	304		None
TCGA-DD-AAVY		1970	0	56	MALE	G2	Stage IIIA	T3	M0	N0	0.0392747	0.713807	0.0766251	0.28787	0.0554691	0.486705	0.997304	0.46774	0.283549	0.22338	0.391244	0.0671891	0.386105	0.621396	11	A	Micro
TCGA-DD-AAW1		1989	0	55	MALE	G2	Stage IIIA	T3	M0	N0	0.0304804	0.34668	0.124882	0.15192	0.0602681	0.360936	0.607866	0.351152	0.187896	0.218794	0.377378	0.0938598	0.539369	0.594008	4	A	None
TCGA-DD-AAW0		2015	0	54	MALE	G2	Stage I	T1	M0	N0	0.0931842	1.46707	0.414045	0.739649	0.799275	0.694739	1.38511	1.6108	0.817911	1.22358	1.53311	0.153971	1.06733	0.938836	3	A	None
TCGA-DD-A1EB	1	2017	0	72	FEMALE	G2	Stage I	T1	M0	N0	0.0285833	0.846916	0.10617	0.212729	0.298111	0.322425	1.1357	0.158716	0.252762	0.384219	0.596074	0.0981737	1.10737	0.586546	7	B	Macro
TCGA-DD-AADR	1	2028	0	58	MALE	G3	Stage I	T1	M0	N0	0.260449	1.81656	1.0776	2.79768	2.62563	2.32484	1.90231	0.445298	1.72823	0.808483	3.58504	0.37796	1.41606	1.06871	3	A
TCGA-DD-AACJ		2102	0	75	MALE	G2	Stage II	T2	M0	N0	0.0272909	0.519533	0.0739943	0.2118	0.272075	0.215518	0.575676	1.34495	0.280835	0.334369	0.236453	0.0444907	0.223982	0.860901	25	A	None
TCGA-BC-A110		2116	1	51	FEMALE	G1	unknow	T1	MX	NX	0.0195928	0.399745	0.0516047	0.0516992	0.0498091	0.186147	0.553341	0.385725	0.0489646	0.159085	0.100377	0.0542998	0.266697	0.562868			Micro
TCGA-DD-A3A2		2131	1	76	FEMALE	G1	Stage I	T1	M0	N0	0.0168658	0.359679	0.0462729	0.148345	0.0535954	0.213361	0.595404	0.474998	0.0526867	0.0930319	0.166512	0.00649194	0.315668	0.657598		A
TCGA-DD-AACE	1	2184	0	62	MALE	G3	Stage I	T1	M0	N0	0.0954152	1.0293	0.446773	0.594458	0.350372	0.807985	1.57192	0.939223	1.16047	0.724206	1.71769	0.161599	1.77502	0.851142	2	A	None
TCGA-DD-AAVU	1	2202	0	46	MALE	G2	Stage II	T2	M0	N0	0.189063	0.692774	0.380389	1.69179	1.39073	0.911138	1.72714	0.269966	0.78748	1.50637	1.31165	0.177891	1.39399	0.869102	2	A
TCGA-DD-A4NO		2245	0	65	MALE	G1	Stage I	T1	M0	N0	0.0640732	0.823838	0.101838	0.412955	0.215311	0.355938	0.97703	0.77328	0.403075	0.304193	0.603693	0.112259	0.684198	0.697784	3	A
TCGA-DD-A1ED		2301	0	68	MALE	G1	Stage I	T1	M0	N0	0.0118378	0.246876	0.0631005	0.0594975	0.0286611	0.143205	0.245087	0.122075	0.0633942	0.095521	0.0974685	0.0312452	0.218685	0.503474	3	A	None
TCGA-DD-AACA		2301	0	65	MALE	G3	Stage I	T1	M0	N0	0.425428	1.14325	1.01186	2.04835	0.957699	1.66057	3.82841	0.127603	1.25161	1.69901	2.63941	0.301211	2.7589	0.810819	7	A	None
TCGA-DD-AAVW		2317	0	35	MALE	G2	Stage I	T1	M0	N0	0.188103	1.44988	0.619296	2.01944	1.14861	1.23408	1.40828	1.97867	1.39644	2.21676	2.33245	0.247027	1.93917	1.43442	927	A	Micro
TCGA-DD-AACB	1	2324	0	74	FEMALE	G3	Stage I	T1	M0	N0	0.355535	1.73943	0.699631	2.02186	1.66224	2.47305	1.76158	0.643627	2.70641	2.67617	1.25619	0.591453	3.76872	0.526254	1902	A	Micro
TCGA-DD-A4NV		2398	0	61	MALE	G1	Stage IIIA	T3	M0	N0	0.0954032	0.89969	0.320781	0.486516	0.189212	0.427629	1.72736	0.803678	0.207986	0.297385	0.667288	0.184394	1.21574	0.725479	3	A
TCGA-ZS-A9CF		2412	0	64	MALE	G2	Stage II	T2	MX	NX	0.478057	3.02704	2.4663	4.14437	3.29754	3.29716	1.7169	0.373298	6.32113	4.26265	6.10664	1.27366	9.57055	0.421883			None
TCGA-DD-A1EA		2415	0	68	MALE	G2	Stage II	T2	M0	N0	0.179151	1.31891	0.387598	1.39003	0.683159	1.31092	2.07805	0.274319	1.1065	1.60823	3.92806	0.413751	2.37764	1.08463	3	A	None
TCGA-DD-A113		2425	0	55	FEMALE	G3	Stage II	T2	M0	N0	0.284868	0.927072	0.625252	1.11776	1.40213	4.06922	3.49904	0.854479	1.97802	3.61314	4.20569	0.979637	4.0866	1.78963	133	A	Micro
TCGA-2Y-A9GX		2442	0	68	MALE	G2	Stage I	T1	MX	NX	0.126457	0.916364	0.42744	0.906497	0.471504	1.03951	1.83739	0.663885	0.815357	1.13838	1.3929	0.295948	1.51477	0.748036	1		None
TCGA-DD-AAVV	1	2455	0	56	MALE	G3	Stage II	T2	M0	N0	0.0833609	1.36214	0.478075	1.0939	0.478531	1.62176	2.42822	0.56469	2.33193	1.76096	1.54986	0.45543	2.0681	0.577858	7	A
TCGA-DD-A4NS		2456	1	71	FEMALE	G2	Stage I	T1	M0	N0	0.0892249	1.13983	0.242221	0.52147	0.318355	0.838977	1.1343	0.868015	0.457701	0.750165	0.566381	0.162684	1.06271	0.660206	2		Micro
TCGA-FV-A4ZP	1	2486	1	78	MALE	G2	Stage IIIA	T3	M0	NX	0.559058	0.481406	0.389849	2.36899	4.1823	1.49747	3.11624	1.56686	0.531207	3.69539	0.553189	1.53324	2.17001	0.851051	20326
TCGA-DD-AAVR		2513	0	44	MALE	G2	Stage I	T1	M0	N0	0.0618549	0.713684	0.266098	0.696386	0.660443	0.480357	1.49866	0.362617	1.02643	1.08308	1.24645	0.201901	1.38083	0.680178	36	A	None
TCGA-2Y-A9GV		2532	1	54	FEMALE	G1	Stage I	T1	MX	NX	0.0627385	0.859547	0.101466	0.595388	0.265824	0.613797	0.957099	0.548949	0.231059	0.419651	0.866988	0.0711766	0.797812	0.773859	6		Micro
TCGA-DD-A115		2542	1	53	MALE	G2	Stage IIIA	T3	M0	N0	0.266601	1.87564	1.36952	1.63396	3.30465	2.44271	2.20273	0.831336	1.37505	4.1952	6.13902	0.676852	4.55551	1.60766	10	A
TCGA-DD-AAVQ		2728	0	38	MALE	G2	Stage I	T1	M0	N0	0.393504	1.14349	0.981043	4.09595	2.35594	3.06102	3.6557	0.617509	4.55895	5.82091	2.28716	0.813311	4.02455	0.756648	1456	A	None
TCGA-DD-A4ND		2746	0	56	FEMALE	G3	Stage I	T1	M0	N0	0.574362	1.98406	0.544603	1.84898	1.19732	3.49241	1.50686	0.311584	1.19999	1.37069	1.88323	0.420941	3.4791	0.711907		A	None
TCGA-DD-AAVP		2752	0	48	MALE	G1	Stage I	T1	M0	N0	0.108355	0.579361	0.2188	0.752907	0.293825	0.653481	1.20796	0.445599	0.552413	0.849194	0.638389	0.106772	1.13569	0.691676	2	A	None
TCGA-DD-A3A5		3125	1	66	FEMALE	G2	Stage III	T3	M0	N0	0.0714494	1.11705	0.737648	1.32089	0.762436	1.56862	2.32075	0.45151	1.13088	2.58774	3.11253	0.598937	2.44043	0.820567	55	A	None
TCGA-DD-A3A6		3258	1	72	FEMALE	G2	Stage II	T2	M0	N0	0.108647	0.609435	0.109566	0.716715	0.634524	0.430604	0.398284	0.37255	0.271522	0.274707	0.125365	0.235099	0.56958	0.526674		A	None
TCGA-DD-A4NP		3308	0	32	MALE	G3	Stage I	T1	M0	N0	0.0173618	0.287554	0.0603362	0.101805	0.0122604	0.155388	0.206993	0.10444	0.0903937	0.125137	0.129715	0.0200486	0.162476	0.491625	2	B	None
TCGA-DD-A118		3437	0	77	FEMALE	G2	Stage II	T2	M0	N0	0.17492	1.11163	0.586758	1.09946	0.776097	1.09746	1.7906	0.339312	0.474259	2.04769	0.965186	0.276942	2.19008	0.570127	85150	A	None
TCGA-DD-A73G		3478	0	73	FEMALE	G3	Stage I	T1	M0	N0	0.308795	0.315094	0.310428	0.922624	0.719104	0.462514	1.85264	0.536254	0.424147	2.15945	0.377388	0.283089	0.970613	0.51324	2035400	A	None
TCGA-2Y-A9H0		3675	0	49	MALE	G1	Stage IIIA	T3	M0	N0	0.919786	2.62273	2.87529	5.24016	5.59969	6.18847	5.9642	0.985671	5.94397	8.55228	6.28197	1.28385	7.8725	1.01475	7598		None
