# Supplementary material for: A Cell Cycle-Related 13-mRNA Signature to Predict Prognosis in Hepatocellular Carcinoma
Source: Front Oncol. 2022 Mar 28;12:760190. doi: 10.3389/fonc.2022.760190 (PMC8995863; doi:10.3389/fonc.2022.760190)
Supplement: Supplementary file 1 [file DataSheet_1.zip › Supplementary File S2. Summary of baseline clinical pathological parameters of HCC patients in the three cohorts.xlsx]

## Sheet: Sheet1
Characteristic	TCGA	ICGC	GSE 76427
Age (years)
≤65	230	89	65
>65	141	142	50
Gender
Male	120	170	93
Female	251	61	22
Histological grade
G1	55	N/A	N/A
G2	178	N/A	N/A
G3	120	N/A	N/A
G4	13	N/A	N/A
T stage
T1	184	N/A	N/A
T2	92	N/A	N/A
T3	79	N/A	N/A
T4	13	N/A	N/A
M stage
M0	269	N/A	N/A
M1	3	N/A	N/A
N stage
N0	253	N/A	N/A
N1–3	4	N/A	N/A
AJCC stage
I	174	36	55
II	85	105	35
III–IV	88	90	24
Survival status
Alive	243	189	92
Deceased	128	42	73
Mean follow-up time (month)	26.56	27.08	28.17
