# Supplementary material for: A Cell Cycle-Related 13-mRNA Signature to Predict Prognosis in Hepatocellular Carcinoma
Source: Front Oncol. 2022 Mar 28;12:760190. doi: 10.3389/fonc.2022.760190 (PMC8995863; doi:10.3389/fonc.2022.760190)
Supplement: Supplementary file 1 [file DataSheet_1.zip › Supplementary File S3. Information of 23 HCC patients from the First Affiliated Hospital of Chongqing Medical University.xls]

## Sheet: Sheet1
Supplementary File S3. The ethical committee protocolInformation of 23 HCC patients from the First Affiliated Hospital of Chongqing Medical University
id	Age	Gender	Edmondson-Steiner Grade	AJCC Stage	serum AFP value(diagnosis)	microvascular invasion(MVI)	HBV
1001	50	female	Ⅱ	Ⅱ	2073	M1	positive
1002	67	male	I	unknown	485	unknown	positive
1003	72	male	unknown	IB	692	M0	positive
1004	52	male	Ⅲ	Ⅱ	303	M1	positive
1005	61	female	Ⅱ	IB	unknown	M0	positive
1006	49	male	unknown	Ⅱ	10130	M1	positive
1007	46	male	Ⅱ	Ⅱ	562	M1	positive
1008	52	male	Ⅱ	IB	695	M0	positive
1009	62	female	I	Ⅲ	2290	M1	positive
1010	59	male	Ⅱ	unknown	2.1	unknown	positive
1011	48	male	Ⅱ	IB	unknown	M0	positive
1012	77	male	I	ⅣA	1.7	M1	negative
1013	50	male	I	IB	39537	M0	positive
1014	44	male	Ⅱ	Ⅱ	1667	M1	positive
1015	48	female	unknown	Ⅱ	269	M1	positive
1016	56	male	Ⅲ	Ⅲ	2316	M1	positive
1017	66	male	Ⅱ	IB	485	M0	unknown
1018	58	male	Ⅱ	Ⅱ	728	M1	positive
1019	49	male	Ⅱ	Ⅲ	2349	M1	positive
1020	71	male	I	Ⅲ	unknown	M1	positive
1021	68	male	Ⅱ	IB	unknown	M0	positive
1022	62	female	unknown	Ⅱ	621	M1	positive
1023	49	male	Ⅲ	Ⅲ	1524	M1	positive
