# Supplementary material for: A Cell Cycle-Related 13-mRNA Signature to Predict Prognosis in Hepatocellular Carcinoma
Source: Front Oncol. 2022 Mar 28;12:760190. doi: 10.3389/fonc.2022.760190 (PMC8995863; doi:10.3389/fonc.2022.760190)
Supplement: Supplementary file 1 [file DataSheet_1.zip › Supplementary File S5. Sequence of primers used in this study.xls]

## Sheet: Primer sequences
Gene	Forward (5′–3′)	Reverse (5′–3′)
RICRR	AAGATCGAAGGGCAGCAATG	TTCACCATTCTTCTGCTCCAAC
BRSK1	AGAAGACGCTGGGCAAAGG	ATCAGCACCGACTCCGACAG
SPDL1	AAGGAGCATCGTGGAGTGTC	CTCAGTCCCTTCTGGTCATCTC
GAPDH	CACTCCTCCACCTTTGACGC	CTGTTGCTGTAGCCAAATTCGT
