# Supplementary material for: A Cell Cycle-Related 13-mRNA Signature to Predict Prognosis in Hepatocellular Carcinoma
Source: Front Oncol. 2022 Mar 28;12:760190. doi: 10.3389/fonc.2022.760190 (PMC8995863; doi:10.3389/fonc.2022.760190)
Supplement: Supplementary file 1 [file DataSheet_1.zip › Supplementary File S6. 35 OS-related genes by Univariate Cox analysis in TCGA cohort.xlsx]

## Sheet: Sheet1
Supplementary File S6. 35 OS-related genes by Univariate Cox analysis in TCGA cohort
gene	HR	HR.95L	HR.95H	coxPvalue
ZWINT	1.05	1.02938	1.07103	1.42023e-06
UBE2S	1.04163	1.02079	1.06289	7.61185e-05
BIRC5	1.02632	1.01308	1.03974	8.80292e-05
ANLN	1.13757	1.09025	1.18696	2.76188e-09
TICRR	2.32287	1.54847	3.48455	4.63582e-05
SPDL1	1.34549	1.18714	1.52496	3.39583e-06
SGO1	1.41945	1.2158	1.65721	9.2947e-06
SKA1	1.10286	1.0529	1.15519	3.47985e-05
HJURP	1.17879	1.11602	1.24509	3.82209e-09
SPC25	1.20712	1.1243	1.29604	2.09381e-07
CDK1	1.05973	1.03266	1.0875	1.10809e-05
CDC20	1.02499	1.0165	1.03356	6.08045e-09
CENPA	1.18301	1.12126	1.24816	8.02893e-10
CDCA5	1.08342	1.04289	1.12553	3.80528e-05
KIF2C	1.10637	1.07166	1.1422	5.09123e-10
GINS1	1.16977	1.1037	1.23978	1.24433e-07
IQGAP3	1.14549	1.08366	1.21086	1.6073e-06
CHEK1	1.37645	1.204	1.57361	2.89348e-06
EZH2	1.19596	1.12703	1.2691	3.46087e-09
CENPL	1.42518	1.22695	1.65544	3.54038e-06
NEK2	1.09354	1.04634	1.14288	7.13613e-05
TRIP13	1.13685	1.08449	1.19174	9.74831e-08
BRSK1	1.58774	1.24217	2.02944	0.000222783
KIF20A	1.14892	1.10239	1.19742	4.6693e-11
NUF2	1.11784	1.06557	1.17268	5.14504e-06
PLK1	1.12598	1.07976	1.17419	2.89928e-08
MCM2	1.04782	1.02813	1.06788	1.39029e-06
HMMR	1.14701	1.08922	1.20785	1.98553e-07
NDC80	1.17151	1.11074	1.23561	5.74312e-09
E2F2	1.65765	1.30231	2.10996	4.03039e-05
MCM6	1.05652	1.03467	1.07883	2.50455e-07
MCM8	1.31414	1.15172	1.49946	4.93803e-05
CDCA8	1.11343	1.07825	1.14975	5.38927e-11
TPX2	1.04444	1.02949	1.05961	3.42758e-09
SGO2	1.52836	1.33021	1.75603	2.13289e-09
