# Supplementary material for: A Cell Cycle-Related 13-mRNA Signature to Predict Prognosis in Hepatocellular Carcinoma
Source: Front Oncol. 2022 Mar 28;12:760190. doi: 10.3389/fonc.2022.760190 (PMC8995863; doi:10.3389/fonc.2022.760190)
Supplement: Supplementary file 1 [file DataSheet_1.zip › Supplementary File S7. Univariate and multivariate cox regression analyses of OS in HCC patients.xlsx]

## Sheet: Sheet1
Table. Univariate and multivariate cox regression analyses of OS in HCC patients
Gene	Ensemble ID	Location	Univariate analysis			Multivariate analysis
			HR	pvalue		Coef	HR	pvalue
TICRR	ENSG00000140534	chr15:89,575,469-89,631,056	2.322	< 0.001		-0.1666	0.8465	0.0638
SPDL1	ENSG00000040275	chr5:169,583,636-169,604,778	1.345	< 0.001		-0.1195	0.8873	0.0889
SGO1	ENSG00000129810	chr3:20,160,593-20,188,143	1.419	< 0.001		0.0722	1.0749	0.0133
HJURP	ENSG00000123485	chr2:233,833,416-233,854,566	1.179	< 0.001		0.0209	1.0212	0.0034
CENPA	ENSG00000115163	chr2:26,764,289-26,801,067	1.183	< 0.001		0.0889	1.093	0.0634
GINS1	ENSG00000101003	chr20:25,407,470-25,452,628	1.17	< 0.001		0.0595	1.0614	0.0153
EZH2	ENSG00000106462	chr7:148,807,374-148,884,344	1.196	< 0.001		0.0374	1.0382	0.0123
BRSK1	ENSG00000160469	chr19:55,282,072-55,312,562	1.586	< 0.001		-0.1731	0.841	0.0018
NUF2	ENSG00000143228	chr1:163,266,576-163,355,764	1.118	< 0.001		0.0677	1.0701	0.0546
PLK1	ENSG00000166851	chr16:23,677,656-23,690,367	1.126	< 0.001		0.0001	1.0002	0.0949
HMMR	ENSG00000072571	chr5:163,460,203-163,491,941	1.147	< 0.001		0.1552	1.1679	0.0012
E2F2	ENSG00000007968	chr1:23,505,696-23,531,250	1.658	< 0.001		-1.3701	0.254	0.0125
CDCA8	ENSG00000134690	chr1:37,692,481-37,709,719	1.113	< 0.001		0.1812	1.1986	0.0004
