# Supplementary material for: A Cell Cycle-Related 13-mRNA Signature to Predict Prognosis in Hepatocellular Carcinoma
Source: Front Oncol. 2022 Mar 28;12:760190. doi: 10.3389/fonc.2022.760190 (PMC8995863; doi:10.3389/fonc.2022.760190)
Supplement: Supplementary file 1 [file DataSheet_1.zip › Supplementary File S8. 13-gene expression between 50 HCC samples and paired normal samples in TCGA cohort.xlsx]

## Sheet: Sheet1
Supplementary File S8. 13-gene expression between 50 HCC samples and paired normal samples in TCGA cohort
50 normal liver samples
id	TICRR	SPDL1	SGO1	HJURP	CENPA	GINS1	EZH2	BRSK1	NUF2	PLK1	HMMR	E2F2	CDCA8
TCGA-DD-A3A4-11A-11R-A22L-07	0.0173076	0.384323	0.0807249	0.114173	0.109999	0.160861	0.450213	0.203495	0.108134	0.0954693	0.12931	0.0699513	0.39756
TCGA-BC-A10X-11A-11R-A131-07	0.0165514	0.254063	0.062749	0.026469	0.0382519	0.23308	0.201292	0.049371	0.0714465	0.0770222	0.160598	0.00695012	0.240659
TCGA-BC-A10U-11A-11R-A131-07	0.00206552	0.170748	0.00453357	0.0272512	0.00875164	0.106652	0.218754	0.0632551	0.0619435	0.0802098	0.0661376	0.0318023	0.140579
TCGA-DD-A11B-11A-11R-A131-07	0.010025	0.240977	0.0513421	0.0661322	0.0141587	0.379602	0.211104	0.255841	0.0250536	0.0943757	0.0998666	0.0411607	0.238806
TCGA-DD-A39X-11A-11R-A213-07	0.00170632	0.195075	0.0524323	0.0300162	0.0144594	0.102202	0.155349	0.0111975	0.00852855	0.0873442	0.0692056	0.0236446	0.116132
TCGA-DD-A3A5-11A-11R-A22L-07	0.00470344	0.115817	0.0619409	0.0465408	0.00996427	0.0534293	0.192261	0.0360099	0.029386	0.0747194	0.095382	0.0217253	0.0880318
TCGA-FV-A3I0-11A-11R-A22L-07	0	0.179185	0.0190304	0.0142989	0.0275523	0.0761075	0.281921	0.0237075	0.0216681	0.0306085	0.0462705	0.0100121	0.0442578
TCGA-DD-A11A-11A-11R-A131-07	0.0133902	0.232568	0.0146949	0.0515264	0.0496426	0.120995	0.298552	0.120823	0.062744	0.0827237	0.100042	0.0850431	0.153788
TCGA-DD-A39W-11A-11R-A213-07	0.00359827	0.177206	0.0197444	0.0197806	0.0381148	0.115193	0.0802281	0.0511617	0.0134887	0.0412841	0.0422458	0.0110803	0.214286
TCGA-BC-A10Y-11A-11R-A131-07	0.0107654	0.314316	0.0708863	0.0236721	0.0273679	0.0933859	0.256031	0.136583	0.0753309	0.125415	0.119498	0.0265203	0.263769
TCGA-BC-A10R-11A-11R-A131-07	0.00725638	0.169108	0.027872	0.0518572	0.023059	0.119898	0.377511	0.0833331	0.0362689	0.0992653	0.0464696	0.0167587	0.104947
TCGA-BC-A10W-11A-11R-A131-07	0.00644369	0.219113	0.037715	0.0330611	0.118309	0.243993	0.391103	0.103365	0.0644139	0.0758262	0.0871153	0.0231494	0.160804
TCGA-DD-A1EJ-11A-11R-A155-07	0.0135308	0.364911	0.0824957	0.115706	0.10829	0.223571	0.42739	0.0887938	0.0563581	0.103495	0.131581	0.0393512	0.13302
TCGA-DD-A3A3-11A-11R-A22L-07	0.00284254	0.179985	0.0311952	0.0437533	0.0361317	0.0821934	0.253513	0.0683972	0.0284153	0.0852966	0.0424749	0.00875318	0.145098
TCGA-EP-A12J-11A-11R-A131-07	0.0237343	0.333959	0.0669778	0.111834	0.0574642	0.567237	0.548086	0.118669	0.067788	0.0837879	0.202658	0.104409	0.623065
TCGA-DD-A3A8-11A-11R-A22L-07	0.00731055	0.0942929	0.0213944	0.0214336	0.0206499	0.221454	0.0814992	0.778252	0.00608995	0.0473148	0.0416147	0.0225117	0.182437
TCGA-DD-A119-11A-11R-A131-07	0.00627851	0.169325	0.0413417	0.0644272	0.0266021	0.185868	0.276087	0.105294	0.0209209	0.0628001	0.0848822	0.022556	0.135316
TCGA-DD-A3A2-11A-11R-A213-07	0.012865	0.268298	0.0242032	0.0444539	0.0311481	0.110081	0.133177	0.0804044	0.04593	0.0519048	0.0549247	0.0056594	0.11883
TCGA-EP-A3RK-11A-11R-A22L-07	0.0153418	0.254419	0.120262	0.216869	0.111435	0.144854	0.211755	0.0527363	0.0712044	0.232116	0.378958	0.0202469	0.357999
TCGA-BC-A110-11A-11R-A131-07	0	0.135876	0.0145338	0.0339743	0.0561124	0.0774994	0.389604	0.144846	0.0165483	0.0428564	0.0329817	0	0.0525784
TCGA-DD-A3A6-11A-11R-A22L-07	0	0.115198	0.0239594	0	0.0115629	0.09582	0.0659175	0.0298479	0.0136402	0.0289023	0.034953	0.00840358	0.0650077
TCGA-BC-A10T-11A-11R-A131-07	0.00518291	0.241572	0.0398156	0.0341901	0.12078	0.0963426	0.274455	0.0340121	0.0453343	0.0594652	0.0608505	0.01197	0.1411
TCGA-DD-A1EG-11A-11R-A213-07	0.0111203	0.250353	0.0683414	0.0635762	0.0753868	0.160774	0.322324	0.12649	0.0889304	0.0706633	0.11869	0.0342432	0.302738
TCGA-BC-A10Q-11A-11R-A131-07	0.0186473	0.233683	0.0613928	0.0871325	0.0888849	0.197384	0.376788	0.193753	0.151455	0.197489	0.1841	0.0107665	0.309351
TCGA-DD-A118-11A-11R-A131-07	0	0.181507	0.0849392	0.127642	0.0956477	0.213142	0.227694	0.0423259	0.137009	0.19354	0.357971	0.0446877	0.274358
TCGA-FV-A23B-11A-11R-A16W-07	0.0207022	0.413772	0.0743544	0.107598	0.0398707	0.26821	0.524526	0.354047	0.0940673	0.176066	0.160698	0.0898285	0.262584
TCGA-FV-A3R2-11A-11R-A22L-07	0	0.278798	0.060507	0.0353604	0.048668	0.142343	0.495135	0.140705	0.0172234	0.170309	0.0784624	0.0459818	0.328341
TCGA-DD-A1EH-11A-11R-A131-07	0.0196092	0.26212	0.0516477	0.159539	0.0664675	0.206553	0.306049	0.0471835	0.0735081	0.117683	0.159063	0.0241534	0.226882
TCGA-DD-A3A1-11A-11R-A213-07	0.00829191	0.14098	0.0303329	0.0546992	0.0234219	0.08563	0.231099	0.181381	0.0207224	0.0926963	0.0295006	0.0425561	0.103464
TCGA-DD-A1EB-11A-11R-A131-07	0.0123036	0.324601	0.046294	0.0347841	0.0223416	0.214184	0.212275	0.149946	0.0527108	0.0806644	0.0975515	0.0189435	0.191401
TCGA-G3-A3CH-11A-11R-A22L-07	0.0135464	0.246202	0.133797	0.0645389	0.0191321	0.265797	0.29784	0.138283	0.0789925	0.0956445	0.110848	0.0243332	0.238175
TCGA-DD-A39V-11A-11R-A213-07	0.00683508	0.23643	0.055008	0.0601187	0.0482673	0.0799969	0.18203	0.10466	0.0341632	0.0603239	0.0680892	0.0175397	0.100792
TCGA-BC-A216-11A-11R-A155-07	0.100928	0.344591	0.138996	0.308962	0.176084	0.335163	0.371377	0.112552	0.25223	0.670684	0.532279	0.118832	0.760994
TCGA-DD-A1EE-11A-11R-A131-07	0.0292277	0.291306	0.0641513	0.0642688	0.0550392	0.15427	0.368073	0.0852455	0.0568113	0.149039	0.0693234	0.0300007	0.221026
TCGA-DD-A1EL-11A-11R-A155-07	0.0107402	0.361616	0.124603	0.107962	0.0650093	0.411966	0.490339	0.154387	0.130371	0.208537	0.262019	0.0519717	0.318498
TCGA-FV-A2QR-11A-11R-A213-07	0.0204571	0.319829	0.0648567	0.149944	0.0963077	0.248816	0.679953	0.253577	0.0908879	0.156474	0.126154	0.0349969	0.247521
TCGA-DD-A1EI-11A-11R-A131-07	0.0420678	0.325559	0.0960271	0.207206	0.0784264	0.795879	0.465852	0.0846595	0.113542	0.243556	0.413081	0.0466349	0.469553
TCGA-BC-A10Z-11A-11R-A131-07	0.0106501	0.329682	0.00935031	0.0187349	0.00902496	0.0571913	0.542198	0.107165	0.0106463	0.0789551	0.0181875	0.0524728	0.0797333
TCGA-FV-A3I1-11A-11R-A22L-07	0.020637	0.274246	0.0503286	0.0705891	0.0582928	0.108926	0.234325	0.0953007	0.0458436	0.113328	0.122369	0.0247133	0.179471
TCGA-DD-A11C-11A-11R-A131-07	0.013853	0.292383	0.111487	0.0812302	0.0978255	0.228894	0.420407	0.0404036	0.0577002	0.122261	0.147857	0.0568775	0.235708
TCGA-BD-A2L6-11A-21R-A213-07	0.0388804	0.52998	0.0853378	0.188087	0.0576579	0.305152	0.765753	0.344448	0.155466	0.298535	0.165992	0.101767	0.41016
TCGA-BD-A3EP-11A-12R-A22L-07	0.0100728	0.172735	0.0552712	0.0387607	0	0.0988197	0.24798	0.0936431	0.0314661	0.106678	0.0913829	0.0271403	0.13711
TCGA-DD-A113-11A-12R-A131-07	0.0175174	0.215673	0.032956	0.0715354	0.0318092	0.139552	0.223185	0.076637	0.0375239	0.0795097	0.0854711	0.0269711	0.212899
TCGA-DD-A114-11A-12R-A131-07	0.0884461	0.44021	0.194128	0.513107	0.2392	1.21265	1.03846	0.209937	0.300986	0.481642	0.727088	0.266561	0.819695
TCGA-DD-A116-11A-12R-A26B-07	0.0217909	0.27787	0.0916712	0.195657	0.0692464	0.180027	0.330653	0.091361	0.0680724	0.192319	0.31786	0.0810814	0.278079
TCGA-DD-A11D-11A-12R-A131-07	0.0069173	0.275773	0.0506088	0.0507015	0.0586174	0.114295	0.424134	0.131138	0.0345742	0.134309	0.157505	0.028401	0.172623
TCGA-DD-A1EC-11A-11R-A131-07	0.0220984	0.2643	0.0388026	0.0388737	0.0187262	0.200824	0.26278	0.13535	0.0386584	0.0780129	0.0660414	0.0510365	0.165442
TCGA-DD-A39Z-11A-21R-A213-07	0.01465	0.279757	0.0964652	0.239304	0.14188	0.185871	0.291645	0.0595144	0.135987	0.217956	0.397611	0.0418902	0.441564
TCGA-EP-A26S-11A-12R-A16W-07	0.0068029	0.191444	0.0149315	0.0112192	0.014412	0.0737658	0.13272	0.044643	0.0255018	0.0510339	0.0217827	0.0130928	0.109964
TCGA-ES-A2HT-11A-11R-A180-07	0.0480408	0.45628	0.143404	0.367617	0.219834	0.611213	0.899752	0.189156	0.220909	0.396855	0.586589	0.127223	0.922042
50 HCC samples
TCGA-DD-A3A4-01A-11R-A22L-07	0.0216445	0.152278	0.121407	0.253836	0.173227	0.268226	0.281513	0.036825	0.222378	0.386298	0.328559	0.0296227	0.695643
TCGA-BC-A10X-01A-11R-A131-07	0.0403263	0.390102	0.0995754	0.177347	0.185102	0.544852	0.477662	0.139669	0.205759	0.38853	0.30129	0.0517411	0.400255
TCGA-BC-A10U-01A-11R-A131-07	0.127297	0.856647	0.319896	1.144	0.758232	1.24601	2.34465	1.36	0.982053	1.60544	1.09088	0.573787	3.11396
TCGA-DD-A11B-01A-11R-A131-07	0.0762989	0.767336	0.339228	1.02385	0.547088	1.03442	0.999628	0.269608	0.650265	0.407485	1.01482	0.108439	1.22499
TCGA-DD-A39X-01A-11R-A213-07	0.156528	0.753474	0.230547	1.01898	0.81156	1.02517	0.807444	1.93724	1.02942	1.26876	0.721023	0.142698	1.54893
TCGA-DD-A3A5-01A-11R-A22L-07	0.0714494	1.11705	0.737648	1.32089	0.762436	1.56862	2.32075	0.45151	1.13088	2.58774	3.11253	0.598937	2.44043
TCGA-FV-A3I0-01A-11R-A22L-07	0.0634407	0.871201	0.0910447	0.584826	0.609968	0.675307	2.06734	0.475032	0.46344	1.11119	0.432315	0.247952	1.06284
TCGA-DD-A11A-01A-11R-A131-07	0.214098	0.924601	0.637747	1.42075	1.02863	2.10043	1.92862	0.25089	2.07811	0.779438	1.59959	0.291379	2.47845
TCGA-DD-A39W-01A-11R-A213-07	0.115078	0.62631	0.138206	0.639777	0.174796	0.547116	1.29905	0.0854927	0.417824	0.659208	1.25144	0.133723	1.31522
TCGA-BC-A10Y-01A-11R-A131-07	1.04711	3.37309	2.5298	4.2592	1.36512	6.34945	4.69287	0.448872	5.39665	2.60994	6.75889	2.12895	11.9626
TCGA-BC-A10R-01A-11R-A131-07	0.100793	0.560328	0.161971	0.52638	0.571957	0.516724	1.29421	0.259851	0.368842	0.778366	0.334263	0.163502	1.61087
TCGA-BC-A10W-01A-11R-A131-07	0.899452	3.03243	2.76707	11.1487	2.82926	8.4106	7.41026	0.58267	13.6511	11.9154	9.65073	0.764062	10.089
TCGA-DD-A1EJ-01A-11R-A155-07	0.569065	3.56247	2.03128	2.79289	1.92021	5.12242	3.12296	0.670525	2.35315	4.76347	2.16339	0.426796	3.52368
TCGA-DD-A3A3-01A-11R-A22L-07	0.10487	0.491867	0.448551	0.84553	0.945639	0.549824	0.81438	0.964649	1.04833	1.84634	1.60147	0.27325	1.29023
TCGA-EP-A12J-01A-11R-A131-07	0.124926	0.773262	0.311108	1.07767	0.570028	0.600392	1.59356	0.1524	0.57037	0.424057	1.75902	0.155355	2.06838
TCGA-DD-A3A8-01A-11R-A22L-07	0.025479	0.350361	0.122015	0.305595	0.21591	0.440128	0.82631	0.628275	0.463089	0.592835	1.51794	0.092724	1.00893
TCGA-DD-A119-01A-11R-A131-07	0.0652672	0.646678	0.262632	0.497522	0.691345	0.570662	0.703356	0.789987	0.657876	0.741151	0.46441	0.110539	0.962451
TCGA-DD-A3A2-01A-11R-A213-07	0.0168658	0.359679	0.0462729	0.148345	0.0535954	0.21336	0.595404	0.474998	0.0526867	0.0930319	0.166512	0.00649195	0.315668
TCGA-EP-A3RK-01A-11R-A22L-07	0.610168	1.64281	1.23107	4.19539	2.73444	2.45261	2.7427	1.24231	2.6568	3.59146	3.26626	0.751567	3.26633
TCGA-BC-A110-01A-11R-A131-07	0.0195928	0.399745	0.0516047	0.0516992	0.0498091	0.186147	0.553341	0.385725	0.0489646	0.159086	0.100377	0.0542998	0.266697
TCGA-DD-A3A6-01A-11R-A22L-07	0.108648	0.609435	0.109567	0.716715	0.634524	0.430604	0.398284	0.37255	0.271522	0.274707	0.125365	0.235099	0.56958
TCGA-BC-A10T-01A-11R-A131-07	0.22016	2.10335	0.805374	1.07091	0.93282	1.33659	1.13732	0.134991	1.22128	1.74874	3.23635	0.231119	2.81519
TCGA-DD-A1EG-01A-11R-A213-07	0.255167	1.1979	0.745376	1.98856	1.73302	2.87923	2.21018	1.61294	1.86618	2.76534	1.49791	0.548869	3.25625
TCGA-BC-A10Q-01A-11R-A131-07	0.392514	2.03702	0.951928	3.31388	3.54176	2.29196	3.50245	1.91861	1.85288	6.48786	3.2636	0.50735	5.88708
TCGA-DD-A118-01A-11R-A131-07	0.17492	1.11163	0.586758	1.09946	0.776097	1.09746	1.7906	0.339312	0.474259	2.04769	0.965186	0.276942	2.19008
TCGA-FV-A23B-01A-11R-A16W-07	0.646465	1.7379	1.08053	3.38235	1.97451	3.36876	5.6607	0.229937	2.04903	1.77503	2.78988	0.315597	3.16573
TCGA-FV-A3R2-01A-11R-A22L-07	0.267155	1.89789	1.47051	2.01935	2.9625	1.82777	3.17606	0.922238	0.844993	1.84204	3.18111	0.475602	5.29851
TCGA-DD-A1EH-01A-11R-A131-07	0.391092	1.32594	0.788486	2.77059	1.57459	1.86406	3.4689	0.205164	1.91054	1.56807	1.0275	0.163481	3.40249
TCGA-DD-A3A1-01A-11R-A213-07	0.0919114	0.804035	0.26544	1.15412	0.512408	0.719366	1.71223	1.33329	0.525884	1.41315	1.15654	0.126617	1.80257
TCGA-DD-A1EB-01A-11R-A131-07	0.0285833	0.846916	0.10617	0.212729	0.298111	0.322425	1.1357	0.158716	0.252762	0.38422	0.596074	0.0981737	1.10737
TCGA-G3-A3CH-01A-11R-A22L-07	0.163218	1.33695	0.424775	1.74323	1.02746	1.65665	3.0413	0.46414	1.10133	1.7821	3.12079	0.585175	2.84856
TCGA-DD-A39V-01A-11R-A213-07	0.115476	0.718676	0.357438	0.918019	0.715092	0.911202	1.56242	1.27594	0.932357	0.966884	0.676298	0.255296	0.796005
TCGA-BC-A216-01A-11R-A155-07	0.789608	4.21428	3.38804	8.76885	6.89527	3.90192	6.7207	0.595596	10.2016	6.35509	9.43366	2.50565	11.2898
TCGA-DD-A1EE-01A-11R-A131-07	0.218033	1.1984	0.57028	1.84582	0.615873	1.50108	2.71425	0.313984	1.4485	1.55546	3.06793	0.36927	3.04206
TCGA-DD-A1EL-01A-11R-A155-07	0.322526	3.54148	2.00463	6.10775	3.35251	5.15481	2.61547	0.64287	5.2693	6.56555	7.92396	0.710069	6.75457
TCGA-FV-A2QR-01A-11R-A213-07	0.116808	0.928795	0.646292	1.16118	1.1445	1.06051	3.67148	0.931556	1.38052	1.63227	1.91684	0.266023	2.8653
TCGA-DD-A1EI-01A-11R-A131-07	0.259837	1.74792	1.13692	2.05539	1.30825	2.47423	3.06599	0.701248	1.15535	1.73332	2.62924	0.480596	3.6345
TCGA-BC-A10Z-01A-11R-A131-07	0.220771	1.51006	0.726848	1.83779	1.00965	2.3197	3.93595	0.130313	1.44939	3.74225	3.78512	0.571921	3.29133
TCGA-FV-A3I1-01A-11R-A22L-07	0.431627	1.15852	0.804277	2.1602	1.53353	2.2612	3.46687	1.1802	1.58993	4.02763	3.61832	0.73379	5.26329
TCGA-DD-A11C-01A-11R-A131-07	0.232396	2.24961	0.968037	1.80907	1.4159	2.43848	1.90054	0.185531	2.7513	5.20694	4.84859	0.399602	7.20417
TCGA-BD-A2L6-01A-11R-A213-07	0.488768	2.8091	1.45963	3.54788	2.98705	6.6274	2.8696	0.155008	2.12057	2.8512	4.25098	0.668617	5.48449
TCGA-BD-A3EP-01A-11R-A22L-07	0.158123	1.18695	0.427628	0.881658	0.717823	1.1897	1.93591	0.648536	0.825614	1.41547	1.12111	0.356491	2.18119
TCGA-DD-A113-01A-11R-A131-07	0.284868	0.927072	0.625252	1.11776	1.40213	4.06922	3.49904	0.854479	1.97802	3.61314	4.20569	0.979637	4.0866
TCGA-DD-A114-01A-11R-A131-07	0.936475	1.8601	3.33125	5.44982	4.39543	7.59501	10.0425	0.732866	3.69211	9.11285	4.29968	2.95831	14.4781
TCGA-DD-A116-01A-11R-A131-07	0.0767053	0.600975	0.352023	1.05289	0.718943	0.945757	1.84845	1.29147	0.697072	1.76013	1.27518	0.18252	1.02829
TCGA-DD-A11D-01A-11R-A131-07	0.0385701	0.54271	0.160848	0.212029	0.310502	0.23102	1.0893	0.202488	0.250616	0.422103	1.11151	0.130648	1.07628
TCGA-DD-A1EC-01A-21R-A131-07	0.191371	0.545403	0.855629	1.26242	1.0586	1.60664	3.74009	0.418614	0.797094	2.01112	1.31253	0.802099	3.11748
TCGA-DD-A39Z-01A-11R-A213-07	0.171845	0.564857	0.439011	1.26989	1.43234	0.622575	2.05708	0.363577	0.781473	0.765778	0.896025	0.503145	2.47336
TCGA-EP-A26S-01A-11R-A16W-07	0.0472933	0.57611	0.226829	0.381309	0.200383	0.694607	1.8323	0.0574732	0.39397	0.624544	0.88616	0.115967	1.25175
TCGA-ES-A2HT-01A-12R-A180-07	0.0170282	0.246255	0.0249166	0.128971	0.136281	0.0781552	0.449975	0.285571	0.0567404	0.257154	0.10097	0.0961322	0.48933
